# Supplementary material for: Metabolic Profile of Histomonas meleagridis in Dwyer’s Media with and Without Rice Starch
Source: Metabolites. 2024 Nov 22;14(12):650. doi: 10.3390/metabo14120650 (PMC11676859; doi:10.3390/metabo14120650)
Supplement: Supplementary file 1 [file metabolites-14-00650-s001.zip]

Archive with 2 entries (2 files):
- data_histomonas .csv
- Supplementary.pdf
