# Supplementary material for: Metabolic Profile of Histomonas meleagridis in Dwyer’s Media with and Without Rice Starch
Source: Metabolites. 2024 Nov 22;14(12):650. doi: 10.3390/metabo14120650 (PMC11676859; doi:10.3390/metabo14120650)
Supplement: Supplementary file 1 [file metabolites-14-00650-s001.zip › data_histomonas .csv]

compound	B1_R1	B1_R2	B2_R1	B2_R2	B3_R1	B3_R2	B6_R1	B6_R2	B7_R1	B8_R1	B8_R2	t0_1_R1	t0_1_R2	t0_2_R1	t0_2_R2	t0_3_R1	t0_3_R2	t0_4_R1	t0_4_R2	t0_5_R1	t0_5_R2	t0_6_R1	t0_6_R2	t0_7_R1	t0_7_R2	t0_8_R1	t0_8_R2	t0_9_R1	t0_9_R2	t0_10_R1	t0_10_R2	t6_1_R1	t6_1_R2	t6_2_R1	t6_2_R2	t6_3_R1	t6_3_R2	t6_4_R1	t6_4_R2	t6_5_R1	t6_5_R2	t6_6_R1	t6_6_R2	t6_7_R1	t6_7_R2	t6_8_R1	t6_8_R2	t6_9_R1	t6_9_R2
Glycine	9.06E+06	7.06E+06	5.83E+06	7.20E+06	8.12E+06	1.04E+07	5.92E+06	6.06E+06	8.73E+06	6.83E+06	6.77E+06	9.41E+06	7.34E+06	7.66E+06	9.49E+06	6.04E+06	5.76E+06	1.09E+07	1.01E+07	7.35E+06	5.48E+06	8.08E+06	7.58E+06	4.86E+06	4.37E+06	7.49E+06	9.06E+06	1.44E+07	1.10E+07	6.98E+06	7.59E+06	1.77E+07	1.42E+07	1.16E+07	1.23E+07	1.09E+07	1.04E+07	1.24E+07	1.30E+07	9.68E+06	1.23E+07	8.20E+06	6.84E+06	6.68E+06	7.60E+06	7.74E+06	6.79E+06	8.74E+06	7.89E+06
Glycolate	6.04E+06	4.55E+06	1.05E+07	6.52E+06	4.11E+06	4.01E+06	3.77E+06	5.34E+06	4.79E+06	4.90E+06	4.33E+06	4.53E+06	4.08E+06	4.27E+06	3.85E+06	4.52E+06	4.79E+06	5.05E+06	4.04E+06	2.63E+06	2.92E+06	4.30E+06	3.61E+06	4.82E+06	5.46E+06	3.36E+06	5.02E+06	3.96E+06	5.59E+06	3.42E+06	4.31E+06	9.32E+06	4.35E+06	6.93E+06	6.18E+06	4.96E+06	4.59E+06	4.38E+06	4.16E+06	7.39E+06	4.36E+06	5.98E+06	6.25E+06	4.13E+06	3.24E+06	5.06E+06	2.84E+06	5.07E+06	4.91E+06
Pyruvate	3.73E+06	2.94E+06	3.06E+06	2.81E+06	1.38E+06	2.43E+06	2.01E+06	3.49E+06	3.22E+06	2.86E+06	1.49E+06	9.53E+06	7.52E+06	3.60E+06	4.59E+06	6.97E+06	4.99E+06	6.65E+06	5.30E+06	2.77E+06	2.91E+06	4.12E+06	3.87E+06	3.11E+06	2.28E+06	3.26E+06	4.02E+06	4.88E+06	3.47E+06	2.79E+06	2.20E+06	2.43E+09	1.86E+09	4.07E+08	4.12E+08	4.46E+08	3.47E+08	3.02E+08	3.37E+08	4.41E+08	5.58E+08	4.89E+08	4.51E+08	3.87E+08	4.12E+08	1.19E+08	8.58E+07	2.56E+08	2.52E+08
Alanine/Sarcosine	5.37E+06	4.72E+06	3.91E+06	4.21E+06	5.63E+06	5.96E+06	4.16E+06	4.41E+06	4.90E+06	4.10E+06	3.96E+06	5.95E+06	5.17E+06	5.16E+06	5.58E+06	4.20E+06	3.78E+06	7.15E+06	4.82E+06	4.36E+06	2.78E+06	5.58E+06	5.08E+06	3.51E+06	3.02E+06	5.00E+06	5.21E+06	8.30E+06	7.47E+06	4.77E+06	5.13E+06	1.41E+07	1.28E+07	9.51E+06	1.02E+07	9.28E+06	8.37E+06	9.48E+06	9.75E+06	8.46E+06	9.95E+06	7.27E+06	5.70E+06	5.76E+06	6.45E+06	6.17E+06	5.08E+06	7.24E+06	6.48E+06
Lactate	6.18E+07	4.92E+07	7.52E+07	4.69E+07	5.80E+07	5.94E+07	9.61E+07	5.22E+07	4.95E+07	4.71E+07	7.17E+07	5.73E+07	5.36E+07	5.22E+07	5.79E+07	4.44E+07	7.88E+07	4.21E+07	4.44E+07	4.81E+07	6.38E+07	5.61E+07	4.55E+07	5.99E+07	6.21E+07	4.91E+07	5.00E+07	7.23E+07	6.78E+07	4.58E+07	4.78E+07	2.21E+08	1.63E+08	1.04E+08	1.03E+08	1.08E+08	9.25E+07	5.87E+07	5.68E+07	8.49E+07	9.67E+07	9.98E+07	1.05E+08	1.33E+08	6.26E+07	4.63E+07	6.61E+07	7.24E+07	1.19E+08
4-Aminobutyrate (GABA)	2.05E+04	2.08E+04	4.29E+04	1.27E+04	2.21E+04	1.68E+04	1.65E+04	2.88E+04	3.09E+04	1.44E+04	1.65E+04	3.46E+04	2.20E+04	3.98E+04	3.80E+04	2.40E+04	1.93E+04	1.71E+04	2.49E+04	2.58E+04	2.65E+04	5.31E+03	3.16E+04	2.00E+04	3.72E+04	1.94E+04	3.83E+04	2.71E+04	1.78E+04	1.86E+04	2.95E+04	3.81E+04	7.58E+04	3.68E+04	2.94E+04	2.01E+04	2.71E+04	2.03E+04	2.90E+04	3.21E+04	2.28E+04	9.92E+04	6.48E+04	1.04E+05	9.80E+04	8.53E+04	8.54E+04	8.43E+04	9.66E+04
aminoisobutyric acid	2.05E+04	2.08E+04	4.29E+04	1.27E+04	2.21E+04	1.68E+04	3.12E+04	2.88E+04	3.09E+04	1.44E+04	1.65E+04	3.46E+04	2.20E+04	3.98E+04	9.68E+03	2.40E+04	1.93E+04	1.71E+04	1.81E+04	2.58E+04	2.65E+04	5.31E+03	3.16E+04	2.00E+04	3.72E+04	1.94E+04	3.83E+04	2.71E+04	1.78E+04	1.86E+04	2.95E+04	3.81E+04	7.58E+04	3.68E+04	2.94E+04	2.01E+04	2.71E+04	2.03E+04	2.90E+04	3.21E+04	2.28E+04	9.92E+04	6.48E+04	1.04E+05	9.80E+04	8.53E+04	8.54E+04	8.43E+04	9.66E+04
Dimethylglycine	2.05E+04	2.08E+04	4.29E+04	1.27E+04	1.47E+04	1.68E+04	3.12E+04	2.88E+04	3.09E+04	1.73E+04	2.09E+04	3.46E+04	2.20E+04	3.98E+04	9.68E+03	2.40E+04	1.93E+04	1.71E+04	5.04E+04	2.58E+04	2.65E+04	5.31E+03	3.16E+04	2.00E+04	3.72E+04	1.94E+04	3.83E+04	3.68E+04	1.78E+04	1.86E+04	1.67E+04	3.81E+04	7.58E+04	3.68E+04	2.94E+04	2.01E+04	2.43E+04	2.03E+04	2.90E+04	3.21E+04	2.28E+04	9.92E+04	6.48E+04	1.04E+05	9.80E+04	8.53E+04	8.54E+04	8.43E+04	9.66E+04
hydroxybutyrate	4.25E+06	1.13E+07	1.95E+07	2.30E+07	6.41E+06	8.70E+06	1.08E+07	6.15E+06	6.30E+06	4.66E+06	5.68E+06	2.12E+07	6.87E+06	8.52E+06	2.30E+07	2.00E+07	6.41E+06	1.33E+07	5.36E+06	9.15E+06	2.48E+07	1.34E+07	9.39E+06	9.47E+06	1.00E+07	6.74E+06	4.18E+06	1.92E+07	2.17E+07	6.59E+06	8.73E+06	2.07E+07	4.27E+06	5.98E+06	1.18E+07	8.14E+06	8.38E+06	2.23E+07	1.26E+07	1.29E+07	2.30E+07	3.72E+07	4.68E+06	3.95E+07	7.32E+06	5.36E+06	8.85E+06	2.71E+07	7.82E+06
Serine	1.13E+07	9.68E+06	7.68E+06	8.34E+06	1.17E+07	1.26E+07	7.98E+06	8.53E+06	1.03E+07	7.74E+06	7.69E+06	1.13E+07	9.75E+06	1.06E+07	1.14E+07	7.96E+06	7.24E+06	1.72E+07	1.49E+07	8.60E+06	6.79E+06	1.16E+07	1.04E+07	6.35E+06	5.53E+06	1.01E+07	1.09E+07	1.85E+07	1.61E+07	9.75E+06	1.10E+07	1.66E+05	1.75E+05	2.42E+05	2.71E+05	2.87E+05	2.85E+05	3.29E+05	3.94E+05	3.76E+05	4.17E+05	1.05E+05	1.11E+05	5.79E+05	6.42E+05	2.04E+05	1.71E+05	1.09E+05	9.40E+04
Glycerate	2.56E+06	2.34E+06	1.74E+06	4.41E+06	4.49E+06	2.09E+06	1.30E+06	1.53E+06	4.50E+06	3.11E+06	3.70E+06	7.58E+06	6.45E+06	1.68E+06	4.60E+06	7.25E+06	5.52E+06	1.84E+07	1.70E+07	4.40E+06	3.43E+06	5.04E+06	5.49E+06	3.05E+06	3.09E+06	3.40E+06	5.19E+06	2.41E+06	2.11E+06	7.98E+06	7.38E+06	4.13E+06	3.44E+06	2.42E+06	2.97E+06	8.06E+06	6.56E+06	3.29E+06	1.92E+07	2.80E+06	3.29E+06	2.99E+06	3.90E+06	2.42E+06	2.94E+06	8.07E+06	1.03E+07	3.76E+06	2.68E+06
Histamine	1.40E+03	1.00E+02	1.00E+02	1.00E+02	1.00E+02	1.00E+02	1.00E+02	1.00E+02	1.00E+02	7.50E+02	1.00E+02	1.00E+02	1.00E+02	1.00E+02	1.00E+02	1.00E+02	1.00E+02	1.00E+02	1.02E+03	1.00E+02	1.00E+02	1.00E+02	1.00E+02	1.00E+02	1.00E+02	1.00E+02	1.00E+02	1.00E+02	1.00E+02	1.00E+02	1.00E+02	5.55E+02	9.56E+02	1.00E+02	2.26E+03	1.00E+02	1.00E+02	1.00E+02	1.00E+02	1.00E+02	1.00E+02	1.00E+02	1.00E+02	1.00E+02	1.00E+02	1.00E+02	1.00E+02	1.00E+02	1.00E+02
Uracil	1.36E+06	1.12E+06	7.53E+05	8.33E+05	1.37E+06	1.46E+06	7.16E+05	8.79E+05	1.02E+06	6.28E+05	6.50E+05	1.31E+06	9.36E+05	1.20E+06	1.47E+06	7.16E+05	6.19E+05	2.16E+06	1.68E+06	8.03E+05	5.50E+05	1.13E+06	1.07E+06	5.19E+05	4.12E+05	9.89E+05	1.13E+06	2.78E+06	2.05E+06	8.65E+05	1.11E+06	4.87E+04	5.37E+04	6.86E+04	9.51E+04	1.53E+05	8.76E+04	1.90E+05	2.23E+05	2.55E+05	3.94E+05	1.15E+06	8.18E+05	9.53E+05	1.18E+06	1.80E+05	1.43E+05	1.24E+06	1.07E+06
Creatinine	2.64E+05	1.48E+05	4.62E+04	6.84E+04	7.63E+04	5.39E+04	3.33E+04	6.57E+04	7.05E+04	2.94E+04	2.02E+04	5.76E+04	9.72E+04	8.33E+04	1.09E+05	5.40E+04	3.60E+04	1.17E+05	7.00E+04	2.28E+04	3.77E+04	7.97E+04	8.59E+04	3.33E+04	2.70E+04	7.81E+04	8.39E+04	1.24E+05	1.58E+05	4.37E+04	7.83E+04	2.36E+05	1.34E+05	1.82E+05	2.04E+05	1.04E+05	1.85E+05	1.59E+05	1.01E+05	5.61E+04	1.40E+05	7.12E+04	3.48E+04	5.15E+04	9.45E+04	4.90E+04	4.25E+04	4.76E+04	7.39E+04
Proline	2.00E+07	1.71E+07	1.46E+07	1.47E+07	2.08E+07	2.34E+07	1.53E+07	1.60E+07	1.93E+07	1.41E+07	1.40E+07	2.09E+07	1.82E+07	1.99E+07	2.15E+07	1.44E+07	1.37E+07	2.72E+07	2.56E+07	1.55E+07	1.27E+07	2.03E+07	1.93E+07	1.21E+07	1.08E+07	1.96E+07	2.04E+07	3.38E+07	3.08E+07	1.75E+07	2.06E+07	4.78E+07	4.48E+07	3.33E+07	3.57E+07	3.11E+07	2.89E+07	3.47E+07	3.58E+07	2.66E+07	2.91E+07	1.82E+07	1.44E+07	1.37E+07	1.59E+07	1.91E+07	1.59E+07	1.84E+07	1.61E+07
Fumarate	3.44E+05	4.07E+05	3.80E+05	4.30E+05	3.67E+05	4.84E+05	3.48E+05	4.23E+05	5.04E+05	3.33E+05	3.50E+05	5.46E+05	4.75E+05	3.42E+05	4.51E+05	3.83E+05	3.60E+05	4.23E+05	5.20E+05	4.77E+05	2.94E+05	3.87E+05	3.80E+05	3.97E+05	3.81E+05	2.95E+05	2.94E+05	4.00E+05	3.96E+05	2.54E+05	2.68E+05	4.59E+06	3.56E+06	3.55E+06	3.70E+06	3.41E+06	2.81E+06	2.42E+06	2.68E+06	2.16E+06	2.82E+06	2.05E+06	1.48E+06	1.14E+06	1.46E+06	1.42E+06	1.04E+06	1.96E+06	1.73E+06
2-Oxoisovalerate	7.84E+05	4.89E+05	8.76E+05	9.24E+05	9.06E+05	5.11E+05	6.01E+05	7.84E+05	5.78E+05	8.97E+05	5.98E+05	9.99E+05	8.39E+05	6.22E+05	7.75E+05	6.25E+05	7.54E+05	1.02E+06	7.57E+05	3.66E+05	5.98E+05	8.68E+05	7.08E+05	2.64E+05	4.60E+05	7.23E+05	6.06E+05	1.31E+06	8.66E+05	6.99E+05	7.39E+05	1.43E+07	1.23E+07	1.20E+07	1.17E+07	1.24E+07	1.01E+07	8.41E+06	9.32E+06	9.37E+06	1.24E+07	8.88E+06	6.38E+06	5.41E+06	6.14E+06	6.30E+06	5.26E+06	7.77E+06	6.88E+06
Guanidoacetic acid	8.34E+03	7.18E+03	1.00E+02	3.74E+03	1.62E+03	1.11E+03	1.62E+03	2.66E+03	1.74E+03	9.62E+02	4.90E+02	9.11E+02	1.00E+02	1.00E+02	2.01E+03	1.37E+03	7.99E+02	3.57E+03	1.85E+03	1.48E+03	7.86E+02	6.71E+02	5.79E+02	1.64E+03	8.81E+02	1.20E+03	1.65E+03	5.79E+03	2.37E+03	1.87E+03	9.42E+02	9.74E+03	1.17E+04	1.05E+03	2.99E+03	7.90E+03	4.18E+03	2.52E+03	2.90E+03	6.23E+03	3.38E+03	1.08E+03	9.86E+02	1.16E+03	1.22E+03	1.44E+03	1.20E+03	3.08E+03	9.12E+02
Indole	3.68E+04	3.42E+04	1.68E+04	2.61E+04	5.19E+04	5.74E+04	2.40E+04	2.51E+04	4.31E+04	2.45E+04	1.73E+04	3.46E+04	3.31E+04	3.37E+04	5.22E+04	3.66E+04	2.16E+04	6.28E+04	5.74E+04	2.64E+04	1.69E+04	5.06E+04	3.59E+04	1.31E+04	6.92E+03	3.51E+04	3.05E+04	1.01E+05	7.72E+04	2.71E+04	4.05E+04	1.01E+05	7.43E+04	7.80E+04	7.61E+04	6.19E+04	4.64E+04	7.54E+04	9.26E+04	4.28E+04	5.25E+04	1.39E+04	7.06E+03	9.17E+03	1.74E+04	2.25E+04	1.37E+04	2.15E+04	8.36E+03
Valine/betaine	3.47E+07	3.05E+07	2.36E+07	2.53E+07	3.81E+07	4.48E+07	2.52E+07	2.78E+07	3.20E+07	2.40E+07	2.21E+07	3.76E+07	3.00E+07	3.62E+07	3.89E+07	2.30E+07	2.11E+07	5.49E+07	4.81E+07	2.57E+07	1.99E+07	3.58E+07	3.34E+07	1.94E+07	1.60E+07	3.30E+07	3.42E+07	6.63E+07	6.03E+07	2.96E+07	3.36E+07	6.26E+07	5.48E+07	4.82E+07	5.48E+07	4.63E+07	4.28E+07	5.92E+07	6.03E+07	3.32E+07	3.96E+07	1.64E+07	1.15E+07	1.54E+07	1.68E+07	2.58E+07	2.12E+07	2.07E+07	1.69E+07
Succinate/Methylmalonate	3.83E+07	2.70E+07	2.49E+07	3.04E+07	3.14E+07	3.48E+07	2.68E+07	3.66E+07	3.39E+07	3.04E+07	3.00E+07	4.26E+07	2.97E+07	2.04E+07	2.98E+07	3.30E+07	2.26E+07	2.60E+07	2.25E+07	2.82E+07	1.91E+07	9.14E+06	7.44E+06	5.26E+06	4.96E+06	4.59E+06	9.40E+06	6.77E+06	6.22E+06	7.80E+06	5.41E+06	2.53E+08	2.11E+08	1.20E+08	1.30E+08	1.22E+08	1.07E+08	8.75E+07	9.82E+07	1.08E+08	1.30E+08	1.00E+08	7.06E+07	6.73E+07	8.64E+07	5.13E+07	3.64E+07	1.04E+08	9.90E+07
3-Hydroxyisovalerate	2.77E+06	2.06E+06	2.00E+06	1.97E+06	2.96E+06	3.17E+06	1.96E+06	1.97E+06	2.45E+06	1.87E+06	1.95E+06	2.98E+06	2.45E+06	2.40E+06	2.95E+06	1.97E+06	1.77E+06	3.80E+06	3.28E+06	2.24E+06	1.75E+06	2.25E+06	2.36E+06	1.56E+06	1.39E+06	2.34E+06	2.01E+06	4.76E+06	4.10E+06	2.27E+06	2.56E+06	1.04E+07	8.05E+06	7.91E+06	8.24E+06	8.51E+06	6.20E+06	7.05E+06	8.00E+06	6.85E+06	7.42E+06	5.01E+06	4.34E+06	3.97E+06	5.30E+06	3.69E+06	2.75E+06	4.80E+06	4.98E+06
Homoserine/Threonine	2.15E+07	1.81E+07	1.46E+07	1.59E+07	2.32E+07	2.56E+07	1.53E+07	1.67E+07	2.07E+07	1.48E+07	1.45E+07	2.30E+07	1.86E+07	2.10E+07	2.32E+07	1.54E+07	1.37E+07	3.24E+07	2.81E+07	1.66E+07	1.30E+07	2.32E+07	2.04E+07	1.20E+07	1.01E+07	2.01E+07	2.19E+07	4.01E+07	3.34E+07	1.92E+07	2.18E+07	2.79E+07	2.64E+07	2.92E+07	3.06E+07	2.80E+07	2.55E+07	3.55E+07	3.84E+07	2.11E+07	2.39E+07	4.33E+06	3.61E+06	4.97E+06	5.78E+06	1.53E+07	1.19E+07	5.73E+06	4.78E+06
3-Methylthiopropionate	6.56E+02	6.84E+02	1.00E+02	3.94E+02	4.39E+02	1.76E+03	1.45E+03	1.05E+03	8.68E+02	1.31E+03	1.05E+03	4.88E+03	1.80E+03	2.48E+03	2.97E+03	3.01E+03	1.11E+03	5.01E+03	2.38E+03	1.94E+03	1.65E+03	2.07E+03	1.56E+03	4.24E+02	1.89E+03	1.45E+03	2.80E+03	5.85E+03	4.57E+03	1.52E+03	2.68E+03	1.66E+04	1.51E+04	6.37E+03	9.04E+03	9.41E+03	4.07E+03	8.54E+03	9.48E+03	5.53E+03	4.73E+03	1.07E+03	1.93E+03	1.15E+03	2.31E+03	2.77E+03	8.29E+02	4.14E+03	1.61E+03
Cysteine	1.65E+05	1.45E+05	1.06E+05	1.13E+05	1.89E+05	1.88E+05	1.16E+05	1.09E+05	1.52E+05	1.06E+05	1.07E+05	1.65E+05	1.29E+05	1.68E+05	1.87E+05	1.03E+05	9.99E+04	2.64E+05	2.62E+05	1.33E+05	9.40E+04	1.93E+05	1.62E+05	8.01E+04	6.92E+04	1.47E+05	1.25E+05	2.95E+05	2.68E+05	1.46E+05	1.67E+05	9.39E+04	1.57E+05	1.41E+05	1.56E+05	1.05E+05	2.59E+05	1.57E+05	2.73E+05	3.45E+05	3.33E+05	7.67E+04	7.12E+04	5.57E+04	9.85E+04	1.37E+05	1.10E+05	1.20E+05	1.41E+05
Nicotinate	3.60E+05	3.03E+05	2.63E+05	2.63E+05	4.03E+05	3.72E+05	2.06E+05	2.60E+05	2.66E+05	2.36E+05	2.28E+05	4.38E+05	3.82E+05	3.34E+05	4.16E+05	3.46E+05	2.63E+05	4.50E+05	4.51E+05	2.91E+05	2.68E+05	3.42E+05	3.44E+05	2.52E+05	1.97E+05	2.95E+05	3.51E+05	6.43E+05	5.16E+05	2.85E+05	2.67E+05	1.77E+05	1.29E+05	4.80E+05	5.34E+05	4.46E+05	3.89E+05	7.36E+05	7.41E+05	3.43E+05	3.25E+05	9.80E+04	6.62E+04	1.66E+05	1.19E+05	3.15E+05	2.50E+05	1.97E+05	1.97E+05
Taurine	8.09E+05	6.82E+05	4.74E+05	5.93E+05	8.49E+05	9.08E+05	5.14E+05	5.38E+05	6.88E+05	4.71E+05	5.12E+05	8.41E+05	7.26E+05	7.36E+05	8.32E+05	5.65E+05	5.12E+05	1.41E+06	1.32E+06	5.51E+05	4.86E+05	7.97E+05	7.14E+05	3.89E+05	3.22E+05	6.70E+05	7.39E+05	1.45E+06	1.26E+06	7.06E+05	7.73E+05	1.28E+06	1.24E+06	1.23E+06	1.28E+06	1.12E+06	1.04E+06	1.53E+06	1.61E+06	9.06E+05	9.78E+05	3.51E+05	2.78E+05	3.60E+05	4.07E+05	7.67E+05	5.82E+05	4.29E+05	3.91E+05
Thymine	1.22E+06	9.05E+05	5.88E+05	7.83E+05	1.37E+06	1.43E+06	5.95E+05	7.45E+05	1.14E+06	6.00E+05	8.35E+05	1.36E+06	1.31E+06	1.50E+06	1.25E+06	6.75E+05	5.42E+05	2.11E+06	1.55E+06	7.57E+05	4.21E+05	1.17E+06	9.96E+05	3.91E+05	2.94E+05	9.86E+05	1.18E+06	3.05E+06	2.51E+06	9.18E+05	1.20E+06	4.49E+06	3.64E+06	2.64E+06	2.46E+06	2.47E+06	1.99E+06	2.58E+06	3.17E+06	1.61E+06	2.01E+06	6.15E+05	4.30E+05	6.75E+05	6.85E+05	7.97E+05	5.56E+05	1.01E+06	7.41E+05
Pyroglutamic acid	1.61E+07	1.27E+07	7.86E+06	8.49E+06	1.02E+07	1.35E+07	8.36E+06	9.73E+06	8.71E+06	9.27E+06	8.22E+06	1.48E+07	1.24E+07	9.17E+06	1.11E+07	6.90E+06	5.39E+06	2.02E+07	1.89E+07	7.06E+06	4.82E+06	1.18E+07	1.02E+07	6.36E+06	5.17E+06	8.72E+06	9.21E+06	2.32E+07	1.98E+07	8.96E+06	1.18E+07	1.98E+07	1.91E+07	1.47E+07	1.80E+07	1.27E+07	1.20E+07	2.18E+07	1.93E+07	1.08E+07	1.29E+07	1.67E+06	1.37E+06	7.06E+06	9.82E+06	8.17E+06	5.81E+06	1.89E+06	1.53E+06
Citraconate	2.28E+06	9.92E+05	7.94E+05	5.53E+05	1.17E+06	1.03E+06	1.27E+06	1.69E+06	1.43E+06	1.01E+06	1.36E+06	1.05E+06	1.72E+06	1.00E+02	8.02E+05	1.49E+06	4.87E+05	6.94E+05	8.78E+05	7.44E+05	5.25E+05	1.11E+06	7.22E+05	6.37E+05	1.88E+06	4.75E+05	1.22E+06	7.18E+05	9.91E+05	2.56E+06	3.64E+05	3.78E+07	2.92E+07	2.77E+07	2.56E+07	2.58E+07	1.91E+07	1.44E+07	1.56E+07	1.92E+07	2.61E+07	1.56E+07	9.05E+06	9.21E+06	1.28E+07	6.89E+06	3.90E+06	2.30E+07	2.06E+07
Hydroxyproline	5.14E+06	4.31E+06	3.60E+06	3.85E+06	5.19E+06	5.72E+06	3.79E+06	4.20E+06	4.66E+06	3.65E+06	3.65E+06	5.19E+06	4.30E+06	4.81E+06	5.06E+06	3.62E+06	3.30E+06	6.70E+06	5.91E+06	4.02E+06	3.05E+06	5.26E+06	4.62E+06	3.16E+06	2.75E+06	4.74E+06	5.01E+06	8.11E+06	6.94E+06	4.53E+06	4.91E+06	1.23E+07	1.13E+07	8.66E+06	9.11E+06	7.87E+06	7.19E+06	8.26E+06	8.68E+06	6.74E+06	7.82E+06	6.22E+06	4.97E+06	4.09E+06	4.79E+06	5.27E+06	4.21E+06	5.74E+06	5.28E+06
N-Acetyl-beta-alanine	2.69E+05	1.68E+05	1.99E+05	1.41E+05	1.65E+05	1.82E+05	1.70E+05	1.67E+05	1.25E+05	1.95E+05	1.69E+05	2.25E+05	1.54E+05	9.58E+04	1.81E+05	1.29E+05	1.40E+05	2.87E+05	1.86E+05	9.84E+04	1.74E+05	1.94E+05	1.66E+05	9.46E+04	1.10E+05	1.53E+05	1.15E+05	2.32E+05	1.80E+05	1.34E+05	5.05E+04	8.07E+06	6.60E+06	7.94E+05	9.12E+05	1.73E+06	1.30E+06	2.50E+05	2.32E+05	3.33E+06	4.24E+06	4.18E+06	2.95E+06	9.86E+05	1.34E+06	1.47E+05	1.36E+05	9.88E+05	8.65E+05
Creatine	2.48E+05	1.40E+05	1.46E+05	1.58E+05	2.31E+05	2.48E+05	1.49E+05	1.76E+05	2.16E+05	1.33E+05	1.45E+05	2.06E+05	1.95E+05	2.23E+05	1.89E+05	1.58E+05	1.38E+05	3.18E+05	2.90E+05	1.58E+05	1.30E+05	2.28E+05	1.90E+05	1.17E+05	9.48E+04	1.86E+05	2.10E+05	3.64E+05	3.34E+05	1.58E+05	2.02E+05	5.13E+05	4.97E+05	3.51E+05	4.07E+05	3.55E+05	3.03E+05	4.03E+05	4.24E+05	2.86E+05	3.13E+05	1.81E+05	1.51E+05	1.50E+05	1.70E+05	1.95E+05	1.60E+05	2.00E+05	1.73E+05
aminocaproic acid	2.00E+08	1.59E+08	1.21E+08	1.33E+08	2.00E+08	2.31E+08	1.30E+08	1.47E+08	1.81E+08	1.20E+08	1.18E+08	2.03E+08	1.58E+08	1.84E+08	2.06E+08	1.31E+08	1.06E+08	3.04E+08	2.52E+08	1.38E+08	9.70E+07	1.99E+08	1.78E+08	9.73E+07	7.67E+07	1.72E+08	1.86E+08	4.06E+08	3.31E+08	1.56E+08	1.85E+08	4.25E+08	3.50E+08	3.11E+08	3.44E+08	2.90E+08	2.52E+08	3.35E+08	3.78E+08	2.01E+08	2.57E+08	8.20E+07	5.97E+07	7.34E+07	8.93E+07	1.42E+08	1.01E+08	1.05E+08	8.88E+07
Leucine/Isoleucine	2.00E+08	1.59E+08	1.21E+08	1.33E+08	2.00E+08	2.31E+08	1.30E+08	1.47E+08	1.81E+08	1.20E+08	1.18E+08	2.03E+08	1.58E+08	1.84E+08	2.06E+08	1.31E+08	1.06E+08	3.04E+08	2.52E+08	1.38E+08	9.70E+07	1.99E+08	1.78E+08	9.73E+07	7.67E+07	1.72E+08	1.86E+08	4.06E+08	3.31E+08	1.56E+08	1.85E+08	4.25E+08	3.50E+08	3.11E+08	3.44E+08	2.90E+08	2.52E+08	3.35E+08	3.78E+08	2.01E+08	2.57E+08	8.20E+07	5.97E+07	7.34E+07	8.93E+07	1.42E+08	1.01E+08	1.05E+08	8.88E+07
glutaric acid	2.93E+06	2.26E+06	2.40E+06	3.19E+06	2.16E+06	2.13E+06	2.09E+06	2.80E+06	2.41E+06	2.25E+06	2.44E+06	2.72E+06	3.19E+06	1.85E+06	2.52E+06	3.22E+06	2.38E+06	2.67E+06	2.66E+06	2.46E+06	2.07E+06	3.99E+06	2.35E+06	1.96E+06	2.39E+06	1.57E+06	2.92E+06	2.35E+06	2.20E+06	3.08E+06	1.58E+06	4.72E+06	2.54E+06	2.00E+06	2.89E+06	2.64E+06	2.24E+06	2.95E+06	2.26E+06	2.16E+06	3.72E+06	3.09E+06	2.04E+06	1.94E+06	3.95E+06	1.92E+06	1.71E+06	2.12E+06	2.47E+06
methyl succinic acid	2.93E+06	2.26E+06	2.40E+06	3.19E+06	2.16E+06	2.13E+06	2.09E+06	2.80E+06	2.41E+06	2.25E+06	2.44E+06	2.72E+06	3.19E+06	1.85E+06	2.52E+06	3.22E+06	2.38E+06	2.67E+06	2.66E+06	2.46E+06	2.07E+06	3.99E+06	2.35E+06	1.96E+06	2.39E+06	1.57E+06	2.92E+06	2.35E+06	2.20E+06	3.08E+06	1.58E+06	4.72E+06	2.54E+06	2.00E+06	2.89E+06	2.64E+06	2.24E+06	2.95E+06	2.26E+06	2.16E+06	3.72E+06	3.09E+06	2.04E+06	1.94E+06	3.95E+06	1.92E+06	1.71E+06	2.12E+06	2.47E+06
Asparagine	1.91E+05	1.63E+05	1.25E+05	1.34E+05	1.37E+05	1.36E+05	1.07E+05	1.00E+05	4.40E+04	5.76E+04	5.44E+04	1.44E+05	1.14E+05	9.79E+04	9.12E+04	1.62E+05	1.56E+05	2.20E+05	2.01E+05	9.48E+04	7.89E+04	6.28E+04	5.07E+04	4.64E+04	2.72E+04	3.26E+04	4.11E+04	6.12E+04	5.07E+04	4.10E+04	5.23E+04	9.09E+03	4.89E+03	1.87E+05	1.82E+05	2.12E+05	2.28E+05	2.99E+05	3.06E+05	2.24E+05	2.28E+05	6.94E+04	8.27E+04	2.45E+05	2.79E+05	1.22E+05	1.02E+05	1.31E+05	1.12E+05
Hydroxyisocaproic acid	2.69E+06	2.39E+06	2.50E+06	2.62E+06	2.32E+06	2.62E+06	2.18E+06	2.41E+06	2.97E+06	2.72E+06	2.76E+06	2.34E+06	2.17E+06	2.22E+06	2.41E+06	2.45E+06	1.90E+06	2.50E+06	2.35E+06	2.50E+06	2.34E+06	2.45E+06	1.71E+06	2.06E+06	2.01E+06	1.93E+06	1.88E+06	2.41E+06	2.21E+06	2.04E+06	2.28E+06	2.60E+07	2.20E+07	1.64E+07	1.78E+07	1.62E+07	1.41E+07	1.36E+07	1.38E+07	1.99E+07	2.47E+07	1.41E+07	9.96E+06	1.12E+07	1.43E+07	4.09E+06	2.93E+06	1.50E+07	1.51E+07
Ornithine	1.20E+05	8.34E+04	9.73E+04	1.27E+05	1.18E+05	1.22E+05	1.24E+05	9.07E+04	1.14E+05	1.68E+05	1.62E+05	1.04E+05	1.48E+05	1.43E+05	7.93E+04	1.29E+05	1.26E+05	1.55E+05	1.35E+05	8.58E+04	7.26E+04	8.13E+04	1.41E+05	2.11E+05	1.07E+05	2.04E+05	1.03E+05	2.17E+05	1.74E+05	1.73E+05	1.10E+05	1.87E+05	1.62E+05	2.52E+05	1.78E+05	1.35E+05	1.95E+05	2.02E+05	1.78E+05	2.58E+05	2.18E+05	1.84E+05	1.29E+05	1.17E+05	1.43E+05	7.56E+04	1.33E+05	1.56E+05	1.48E+05
Aspartate	1.00E+08	7.95E+07	6.05E+07	7.02E+07	1.00E+08	1.11E+08	6.29E+07	7.45E+07	8.73E+07	6.27E+07	5.86E+07	9.61E+07	7.81E+07	8.82E+07	1.01E+08	6.48E+07	5.30E+07	1.45E+08	1.25E+08	6.92E+07	4.93E+07	9.47E+07	8.21E+07	4.59E+07	3.58E+07	8.19E+07	9.27E+07	1.82E+08	1.47E+08	7.42E+07	8.60E+07	4.24E+06	3.47E+06	4.56E+07	4.91E+07	4.56E+07	3.95E+07	9.32E+07	1.06E+08	2.00E+07	2.43E+07	4.80E+06	3.38E+06	8.26E+06	1.11E+07	3.59E+07	2.60E+07	1.08E+07	8.80E+06
Malate	9.13E+06	4.46E+06	4.51E+06	8.84E+05	2.53E+06	5.99E+06	8.41E+06	4.21E+06	3.50E+06	1.95E+06	3.14E+06	1.18E+07	1.06E+07	3.68E+06	4.68E+06	1.23E+06	2.64E+06	6.19E+06	4.46E+06	1.26E+06	1.28E+06	7.24E+06	9.86E+06	1.61E+06	3.72E+06	2.77E+06	1.01E+06	4.56E+06	4.90E+06	3.54E+06	3.98E+06	9.26E+07	8.39E+07	5.75E+07	6.25E+07	4.19E+07	4.06E+07	4.31E+07	4.45E+07	7.18E+07	1.06E+08	1.34E+07	7.26E+06	1.40E+07	1.53E+07	1.35E+07	6.26E+06	1.85E+07	1.07E+07
Homocysteine	5.19E+03	3.66E+03	2.85E+03	1.81E+03	4.03E+03	4.86E+03	3.72E+03	6.22E+03	5.63E+03	1.40E+03	2.21E+03	2.47E+03	2.48E+03	5.73E+03	5.25E+03	2.64E+03	1.87E+03	1.35E+04	7.16E+03	4.87E+03	2.54E+03	1.27E+04	5.00E+03	1.71E+03	1.22E+03	4.77E+03	7.54E+03	9.81E+03	7.77E+03	5.11E+03	4.43E+03	1.85E+05	1.96E+05	5.05E+04	5.14E+04	4.35E+04	2.98E+04	3.40E+04	2.83E+04	3.66E+04	5.08E+04	2.98E+04	2.73E+04	2.54E+04	2.80E+04	4.94E+03	3.43E+03	4.77E+04	2.86E+04
Hypoxanthine	1.06E+06	7.80E+05	4.31E+05	7.03E+05	1.07E+06	1.30E+06	6.50E+05	6.56E+05	9.30E+05	5.14E+05	5.95E+05	1.17E+06	7.81E+05	1.01E+06	1.26E+06	6.84E+05	5.04E+05	1.27E+06	1.62E+06	6.43E+05	5.05E+05	9.72E+05	8.57E+05	3.48E+05	3.43E+05	8.34E+05	1.02E+06	2.80E+06	2.05E+06	7.63E+05	9.43E+05	4.40E+05	3.91E+05	9.42E+05	1.18E+06	2.30E+06	1.81E+06	1.87E+06	2.73E+06	5.61E+06	7.55E+06	1.37E+06	9.70E+05	1.56E+06	1.95E+06	7.52E+05	4.62E+05	1.62E+06	1.34E+06
Hydroxybenzoate (methylparaben)	6.16E+05	3.39E+05	4.74E+05	5.46E+05	4.58E+05	5.75E+05	4.07E+05	6.70E+05	3.97E+05	4.57E+05	5.88E+05	5.76E+05	3.42E+05	6.33E+05	5.38E+05	6.77E+05	4.46E+05	6.95E+05	4.29E+05	4.56E+05	4.10E+05	5.57E+05	6.42E+05	3.88E+05	3.19E+05	3.21E+05	7.28E+05	6.13E+05	4.83E+05	6.39E+05	5.27E+05	6.66E+05	4.44E+05	6.04E+05	4.99E+05	6.46E+05	4.66E+05	6.52E+05	6.69E+05	4.05E+05	4.50E+05	3.55E+05	2.79E+05	3.53E+05	4.61E+05	3.30E+05	3.94E+05	2.86E+05	3.52E+05
Salicylate	5.48E+06	4.09E+06	3.94E+06	4.87E+06	5.15E+06	5.67E+06	3.55E+06	4.52E+06	4.74E+06	4.28E+06	4.18E+06	5.90E+06	4.30E+06	4.33E+06	5.36E+06	4.70E+06	3.64E+06	6.61E+06	5.48E+06	3.68E+06	2.77E+06	4.69E+06	3.52E+06	2.43E+06	1.89E+06	3.29E+06	3.99E+06	6.71E+06	5.35E+06	3.37E+06	3.46E+06	8.81E+06	7.89E+06	5.93E+06	6.27E+06	5.99E+06	4.93E+06	6.78E+06	7.59E+06	4.88E+06	6.18E+06	2.62E+06	2.02E+06	2.30E+06	2.72E+06	2.99E+06	2.19E+06	3.04E+06	2.80E+06
Acetylphosphate	1.27E+05	7.61E+04	6.54E+04	4.89E+02	5.60E+04	9.80E+04	6.80E+04	2.70E+03	2.14E+04	1.78E+04	3.87E+04	5.71E+04	8.37E+04	2.35E+04	7.04E+04	3.85E+02	9.56E+03	7.45E+04	4.73E+04	4.53E+03	8.20E+03	1.90E+04	5.03E+04	1.27E+04	7.64E+04	4.02E+04	9.62E+02	5.79E+04	9.66E+04	2.90E+04	4.33E+04	1.73E+05	2.24E+05	3.13E+05	2.59E+05	2.51E+05	1.95E+05	3.80E+05	1.92E+05	5.27E+05	6.83E+05	1.63E+04	3.61E+04	1.90E+05	9.03E+04	1.90E+05	1.01E+05	2.55E+05	7.06E+04
phosphorylethanolamine	1.00E+02	1.00E+02	6.15E+02	7.52E+02	1.00E+02	1.00E+02	5.55E+02	1.00E+02	7.32E+02	1.00E+02	1.00E+02	7.73E+03	3.46E+03	1.45E+03	5.93E+02	6.36E+02	9.21E+02	3.07E+03	8.03E+02	1.00E+02	1.00E+02	6.35E+02	1.96E+03	5.97E+02	1.00E+02	1.80E+03	1.00E+02	1.49E+03	1.00E+02	6.34E+02	8.42E+02	3.43E+03	4.93E+03	1.21E+03	1.96E+03	8.01E+02	6.21E+02	5.93E+02	2.29E+03	6.10E+02	8.52E+02	1.00E+02	1.00E+02	1.00E+02	1.18E+03	7.90E+02	1.00E+02	6.01E+02	1.00E+02
Histidinol	1.00E+02	1.00E+02	1.00E+02	1.16E+03	1.00E+02	1.00E+02	1.00E+02	1.00E+02	1.00E+02	1.26E+03	1.00E+02	1.00E+02	1.00E+02	1.00E+02	1.00E+02	1.00E+02	1.00E+02	1.00E+02	1.00E+02	1.00E+02	1.00E+02	1.00E+02	1.00E+02	1.00E+02	1.00E+02	1.00E+02	1.00E+02	2.33E+03	1.00E+02	8.58E+02	1.00E+02	1.00E+02	1.00E+02	1.00E+02	1.00E+02	1.00E+02	1.00E+02	1.00E+02	1.00E+02	1.00E+02	1.00E+02	1.00E+02	1.26E+03	1.00E+02	1.00E+02	1.00E+02	1.00E+02	1.00E+02	1.00E+02
alpha-Ketoglutarate	1.40E+06	6.83E+05	8.92E+05	5.42E+05	5.44E+05	9.46E+05	9.23E+05	1.25E+06	1.14E+06	9.41E+05	1.08E+06	1.77E+06	1.21E+06	5.93E+05	8.92E+05	1.68E+06	1.00E+06	8.88E+05	7.12E+05	7.99E+05	5.55E+05	7.72E+05	7.74E+05	6.95E+05	4.79E+05	6.84E+05	6.89E+05	7.72E+05	5.13E+05	7.20E+05	4.63E+05	3.14E+07	2.69E+07	3.81E+07	4.02E+07	4.05E+07	3.29E+07	2.87E+07	3.25E+07	3.47E+07	4.69E+07	2.26E+07	1.45E+07	1.12E+07	1.42E+07	1.13E+07	7.01E+06	2.21E+07	1.68E+07
Glutamine	6.25E+07	5.45E+07	4.46E+07	4.43E+07	6.37E+07	7.22E+07	4.57E+07	4.54E+07	5.71E+07	4.16E+07	4.22E+07	6.37E+07	5.35E+07	6.01E+07	6.31E+07	4.18E+07	3.98E+07	9.73E+07	8.59E+07	4.51E+07	3.68E+07	6.37E+07	5.97E+07	3.51E+07	3.10E+07	5.86E+07	5.76E+07	1.07E+08	9.34E+07	5.38E+07	6.34E+07	6.16E+07	6.23E+07	6.41E+07	6.89E+07	5.69E+07	5.37E+07	8.02E+07	8.53E+07	4.47E+07	4.94E+07	8.39E+06	6.93E+06	1.07E+07	1.15E+07	3.86E+07	3.10E+07	1.03E+07	9.05E+06
Lysine	2.35E+06	1.88E+06	1.47E+06	1.62E+06	2.22E+06	2.47E+06	1.63E+06	1.72E+06	2.03E+06	1.55E+06	1.49E+06	2.29E+06	1.77E+06	2.03E+06	2.21E+06	1.59E+06	1.40E+06	3.04E+06	1.98E+06	1.62E+06	1.25E+06	2.15E+06	2.06E+06	1.29E+06	1.18E+06	1.94E+06	2.11E+06	1.83E+06	2.03E+06	1.85E+06	2.02E+06	1.94E+05	1.75E+05	2.25E+06	1.15E+06	7.07E+05	1.71E+06	1.43E+06	1.31E+06	5.75E+05	6.94E+05	3.33E+05	2.65E+05	3.20E+05	3.70E+05	1.40E+06	1.01E+06	8.96E+05	8.17E+05
Glutamate	1.14E+08	9.65E+07	7.03E+07	8.06E+07	1.16E+08	1.39E+08	8.13E+07	8.75E+07	9.20E+07	7.51E+07	7.08E+07	1.11E+08	9.06E+07	9.95E+07	1.24E+08	8.09E+07	7.19E+07	1.70E+08	1.43E+08	8.29E+07	5.88E+07	1.19E+08	1.00E+08	6.42E+07	5.44E+07	9.60E+07	1.12E+08	2.30E+08	1.72E+08	8.26E+07	9.93E+07	3.28E+08	2.84E+08	2.37E+08	2.66E+08	2.20E+08	1.98E+08	2.31E+08	2.78E+08	1.93E+08	2.21E+08	8.83E+07	6.89E+07	8.79E+07	1.04E+08	1.26E+08	9.77E+07	1.17E+08	9.46E+07
2-Oxo-4-methylthiobutanoate	1.55E+03	1.62E+03	2.91E+03	1.34E+03	2.45E+03	4.15E+03	3.38E+03	2.33E+03	5.37E+03	3.07E+03	2.12E+03	1.16E+04	5.98E+03	6.57E+03	9.28E+03	5.44E+03	5.94E+03	5.25E+03	3.83E+03	3.12E+03	1.66E+03	6.73E+03	5.40E+03	3.96E+03	3.36E+03	5.99E+03	4.71E+03	9.09E+03	1.06E+04	3.67E+03	3.72E+03	4.72E+05	4.34E+05	1.29E+05	1.33E+05	1.48E+05	1.15E+05	1.11E+05	1.27E+05	1.71E+05	1.96E+05	9.11E+04	8.57E+04	9.19E+04	1.54E+05	3.74E+04	2.67E+04	1.84E+05	1.41E+05
2-Hydroxy-2-methylsuccinate	8.44E+06	4.01E+06	3.85E+06	2.30E+06	4.43E+06	4.57E+06	5.48E+06	7.43E+06	6.71E+06	3.71E+06	4.62E+06	4.30E+06	6.64E+06	1.10E+06	3.08E+06	5.88E+06	1.41E+06	2.49E+06	3.94E+06	3.02E+06	2.00E+06	3.96E+06	2.68E+06	2.36E+06	7.87E+06	2.02E+06	4.78E+06	3.15E+06	4.72E+06	1.11E+07	1.34E+06	1.49E+08	1.26E+08	1.18E+08	1.20E+08	1.05E+08	9.00E+07	6.29E+07	7.02E+07	8.58E+07	1.12E+08	5.81E+07	3.61E+07	3.71E+07	5.11E+07	3.05E+07	1.69E+07	1.01E+08	8.08E+07
2-hydroxyglutaric acid	8.44E+06	4.01E+06	3.85E+06	2.30E+06	4.43E+06	4.57E+06	5.48E+06	7.43E+06	6.71E+06	3.71E+06	4.62E+06	4.30E+06	6.64E+06	1.10E+06	3.08E+06	5.88E+06	1.41E+06	2.49E+06	3.94E+06	3.02E+06	2.00E+06	3.96E+06	2.68E+06	2.36E+06	7.87E+06	2.02E+06	4.78E+06	3.15E+06	4.72E+06	1.11E+07	1.34E+06	1.49E+08	1.26E+08	1.18E+08	1.20E+08	1.05E+08	9.00E+07	6.29E+07	7.02E+07	8.58E+07	1.12E+08	5.81E+07	3.61E+07	3.71E+07	5.11E+07	3.05E+07	1.69E+07	1.01E+08	8.08E+07
Methionine	2.03E+07	1.63E+07	1.20E+07	1.25E+07	2.10E+07	2.49E+07	1.33E+07	1.45E+07	1.84E+07	1.18E+07	1.13E+07	2.07E+07	1.58E+07	1.92E+07	2.22E+07	1.20E+07	1.04E+07	3.22E+07	2.59E+07	1.30E+07	9.59E+06	2.01E+07	1.90E+07	9.34E+06	7.45E+06	1.77E+07	1.82E+07	4.35E+07	3.69E+07	1.55E+07	1.92E+07	3.79E+07	3.32E+07	3.15E+07	3.59E+07	2.77E+07	2.44E+07	3.59E+07	3.83E+07	2.04E+07	2.50E+07	6.99E+06	4.81E+06	6.51E+06	7.65E+06	1.39E+07	1.01E+07	9.57E+06	7.74E+06
xylose	3.03E+06	2.44E+06	2.04E+06	2.22E+06	3.09E+06	3.62E+06	2.28E+06	2.43E+06	2.90E+06	2.15E+06	2.02E+06	3.40E+06	2.64E+06	3.03E+06	3.35E+06	2.12E+06	2.02E+06	4.37E+06	3.79E+06	2.35E+06	1.75E+06	3.06E+06	2.74E+06	1.80E+06	1.51E+06	2.64E+06	2.94E+06	5.56E+06	4.70E+06	2.53E+06	2.79E+06	2.28E+06	2.14E+06	3.60E+06	3.71E+06	3.40E+06	3.07E+06	4.09E+06	4.59E+06	2.37E+06	2.68E+06	4.69E+05	3.50E+05	7.37E+05	8.23E+05	1.97E+06	1.66E+06	9.60E+05	8.41E+05
3-Methylphenylacetic acid	7.27E+05	2.60E+05	6.01E+05	7.20E+05	6.58E+05	6.92E+05	6.19E+05	6.70E+05	7.01E+05	6.86E+05	6.92E+05	6.98E+05	5.44E+05	5.85E+05	6.61E+05	6.76E+05	5.82E+05	7.08E+05	5.68E+05	7.18E+05	6.05E+05	5.41E+05	5.60E+05	6.06E+05	5.60E+05	5.98E+05	5.28E+05	7.98E+05	6.37E+05	6.01E+05	6.23E+05	1.13E+06	9.80E+05	7.14E+05	7.07E+05	6.92E+05	6.02E+05	7.98E+05	9.37E+05	6.29E+05	8.79E+05	6.97E+05	5.96E+05	6.16E+05	6.58E+05	5.83E+05	6.03E+05	6.30E+05	6.77E+05
Guanine	1.67E+04	3.97E+03	3.69E+03	3.77E+03	7.56E+03	8.38E+03	8.86E+02	7.37E+02	1.06E+04	1.54E+03	6.51E+02	4.54E+03	9.83E+02	6.46E+03	4.92E+03	2.06E+04	1.81E+04	2.14E+04	2.35E+04	1.37E+04	6.19E+03	1.33E+03	1.06E+03	1.00E+02	8.75E+02	1.76E+03	1.16E+03	1.09E+03	9.48E+02	9.09E+02	7.51E+02	1.63E+04	1.39E+04	1.87E+03	1.58E+03	2.51E+03	5.35E+03	6.27E+03	6.75E+03	1.77E+04	1.37E+04	6.52E+04	3.63E+04	8.57E+03	1.56E+04	2.65E+03	4.01E+03	1.91E+04	4.68E+03
Hydroxyphenylacetate	6.72E+05	4.90E+05	6.05E+05	8.78E+05	8.96E+05	8.04E+05	7.66E+05	1.00E+06	8.05E+05	8.41E+05	7.51E+05	8.29E+05	6.86E+05	7.48E+05	9.40E+05	9.64E+05	6.51E+05	1.10E+06	8.21E+05	7.55E+05	6.08E+05	8.31E+05	7.44E+05	7.31E+05	6.49E+05	7.77E+05	1.20E+06	9.56E+05	7.02E+05	8.61E+05	8.91E+05	9.56E+05	7.49E+05	8.34E+05	8.81E+05	9.20E+05	6.87E+05	8.19E+05	9.01E+05	6.60E+05	7.75E+05	9.10E+05	6.19E+05	7.07E+05	7.45E+05	7.30E+05	5.70E+05	8.36E+05	8.48E+05
Vanillin	8.61E+04	1.16E+05	3.88E+05	1.86E+05	2.99E+05	3.28E+05	1.00E+02	1.98E+05	2.19E+05	1.99E+05	9.82E+04	1.93E+05	2.12E+05	1.36E+05	1.79E+05	2.78E+05	1.27E+05	1.80E+05	1.80E+05	1.00E+02	1.66E+05	1.92E+05	2.10E+05	1.00E+02	1.00E+02	1.00E+02	3.27E+05	1.84E+05	1.60E+05	3.19E+05	3.42E+05	3.52E+05	3.43E+05	2.28E+05	2.13E+05	2.56E+05	2.43E+05	2.20E+05	2.50E+05	1.74E+05	2.17E+05	2.48E+05	1.99E+05	1.00E+02	2.50E+05	1.83E+05	1.69E+05	1.87E+05	2.73E+05
2_3-Dihydroxybenzoate	2.22E+05	1.47E+05	2.32E+05	1.32E+05	1.70E+05	3.17E+05	2.92E+05	2.22E+05	2.34E+05	2.37E+05	2.97E+05	3.84E+05	2.89E+05	1.63E+05	2.23E+05	2.37E+05	1.73E+05	2.13E+05	2.28E+05	1.41E+05	1.32E+05	2.11E+05	2.27E+05	1.92E+05	2.86E+05	2.56E+05	2.23E+05	2.69E+05	3.23E+05	2.81E+05	2.08E+05	1.31E+07	1.23E+07	1.32E+07	1.46E+07	9.12E+06	8.31E+06	1.13E+07	1.16E+07	8.47E+06	1.10E+07	4.85E+06	3.59E+06	3.39E+06	3.90E+06	6.32E+06	4.16E+06	1.59E+07	1.13E+07
Histidine	1.31E+06	9.64E+05	6.48E+05	7.89E+05	1.15E+06	1.27E+06	6.29E+05	8.18E+05	9.28E+05	5.74E+05	5.71E+05	1.03E+06	8.60E+05	9.79E+05	1.23E+06	7.37E+05	6.01E+05	1.95E+06	1.69E+06	7.74E+05	5.73E+05	1.11E+06	8.58E+05	5.45E+05	4.36E+05	9.73E+05	1.15E+06	2.31E+06	1.83E+06	8.62E+05	1.00E+06	2.85E+06	2.10E+06	1.83E+06	1.83E+06	1.59E+06	1.36E+06	2.02E+06	2.31E+06	1.07E+06	1.36E+06	4.44E+05	3.19E+05	3.92E+05	4.80E+05	8.08E+05	6.08E+05	4.89E+05	4.11E+05
Orotate	1.14E+05	8.53E+04	2.31E+04	2.93E+04	2.48E+04	2.65E+04	1.19E+04	3.14E+04	2.84E+04	2.39E+04	2.05E+04	1.32E+05	9.56E+04	5.57E+04	7.06E+04	9.14E+04	7.32E+04	9.19E+04	8.39E+04	4.40E+04	2.55E+04	7.06E+04	4.92E+04	3.34E+04	2.16E+04	2.16E+04	2.42E+04	6.70E+04	5.06E+04	1.47E+04	1.80E+04	5.75E+06	4.77E+06	4.84E+06	5.28E+06	4.14E+06	3.39E+06	5.02E+06	5.48E+06	4.68E+06	5.86E+06	4.24E+06	3.26E+06	3.58E+06	4.52E+06	1.42E+06	1.07E+06	2.53E+06	2.29E+06
Dihydroorotate	1.01E+05	7.07E+04	2.33E+04	3.78E+04	1.44E+03	1.73E+03	3.45E+03	3.77E+03	3.35E+03	2.14E+03	4.05E+03	6.41E+03	4.48E+03	4.60E+03	5.97E+03	3.89E+03	5.38E+03	2.25E+03	2.94E+03	7.60E+02	1.82E+03	8.53E+03	6.58E+03	6.25E+02	1.51E+03	6.38E+02	7.01E+02	6.75E+02	1.04E+03	1.47E+03	2.15E+03	3.14E+06	2.61E+06	1.91E+05	2.43E+05	1.83E+05	1.83E+05	1.79E+05	1.54E+05	1.78E+05	2.08E+05	1.03E+06	7.72E+05	4.58E+05	6.17E+05	2.17E+04	1.63E+04	3.14E+05	2.70E+05
Allantoin	2.36E+05	2.16E+05	1.65E+05	1.57E+05	2.45E+05	2.52E+05	1.08E+05	1.20E+05	1.24E+05	1.16E+05	1.21E+05	2.46E+05	2.07E+05	2.03E+05	2.33E+05	2.19E+05	1.94E+05	3.34E+05	3.18E+05	1.75E+05	1.36E+05	1.47E+05	1.32E+05	9.07E+04	7.08E+04	1.40E+05	1.38E+05	2.22E+05	2.31E+05	1.31E+05	1.57E+05	4.40E+05	4.22E+05	3.38E+05	3.23E+05	3.32E+05	3.20E+05	3.94E+05	4.13E+05	2.61E+05	2.99E+05	1.25E+05	9.46E+04	9.08E+04	1.10E+05	1.30E+05	1.15E+05	1.21E+05	1.13E+05
2-Aminoadipate	5.94E+04	2.48E+04	2.77E+04	3.67E+04	8.81E+04	5.60E+04	4.39E+04	5.35E+04	6.25E+04	4.54E+04	3.68E+04	6.84E+04	5.27E+04	5.39E+04	4.42E+04	5.46E+04	4.31E+04	6.73E+04	8.70E+04	4.38E+04	4.75E+04	5.84E+04	5.30E+04	4.47E+04	2.30E+04	6.51E+04	6.92E+04	9.03E+04	6.10E+04	6.00E+04	5.06E+04	1.23E+05	1.31E+05	6.81E+04	8.77E+04	7.11E+04	6.15E+04	1.02E+05	1.04E+05	8.12E+04	7.03E+04	4.68E+04	3.88E+04	1.59E+04	6.05E+04	4.51E+04	6.56E+04	6.34E+04	1.34E+04
Carnitine	6.37E+04	4.97E+04	3.35E+04	4.91E+04	8.04E+04	9.97E+04	4.25E+04	5.76E+04	7.60E+04	3.69E+04	2.92E+04	8.01E+04	5.04E+04	6.19E+04	7.33E+04	3.79E+04	3.57E+04	1.44E+05	1.04E+05	4.89E+04	3.39E+04	6.71E+04	6.58E+04	2.88E+04	2.06E+04	5.70E+04	7.30E+04	2.01E+05	1.34E+05	4.80E+04	5.60E+04	2.17E+05	1.55E+05	1.28E+05	1.43E+05	1.20E+05	9.35E+04	1.52E+05	1.72E+05	7.88E+04	1.07E+05	2.68E+04	1.52E+04	1.84E+04	2.42E+04	4.25E+04	3.07E+04	2.48E+04	2.20E+04
Phenylpyruvate	3.97E+05	2.63E+05	2.35E+05	1.64E+05	2.31E+05	2.29E+05	2.55E+05	2.66E+05	2.54E+05	2.22E+05	2.44E+05	4.59E+05	3.09E+05	2.11E+05	2.94E+05	3.33E+05	2.56E+05	2.51E+05	2.46E+05	2.58E+05	1.86E+05	2.44E+05	2.06E+05	1.38E+05	1.96E+05	2.02E+05	2.23E+05	2.89E+05	2.02E+05	2.46E+05	2.07E+05	5.20E+06	4.44E+06	4.63E+06	5.13E+06	6.10E+06	5.01E+06	4.73E+06	5.25E+06	7.16E+06	9.25E+06	5.15E+06	3.86E+06	4.03E+06	5.48E+06	2.70E+06	1.86E+06	6.66E+06	6.37E+06
Methionine sulfoxide	2.87E+05	2.02E+05	2.60E+05	2.93E+05	2.75E+05	3.12E+05	1.98E+05	2.22E+05	1.99E+05	2.29E+05	2.30E+05	3.86E+05	3.27E+05	3.05E+05	3.40E+05	2.37E+05	1.93E+05	4.13E+05	3.77E+05	2.66E+05	2.02E+05	2.60E+05	2.15E+05	1.81E+05	1.44E+05	4.00E+05	4.73E+05	3.54E+05	3.27E+05	3.25E+05	3.68E+05	2.61E+05	2.17E+05	2.26E+05	2.67E+05	2.88E+05	2.52E+05	2.76E+05	2.97E+05	1.85E+05	2.27E+05	1.64E+05	1.37E+05	2.06E+05	2.28E+05	3.09E+05	2.27E+05	1.84E+05	1.51E+05
Phenylalanine	4.17E+07	3.27E+07	2.20E+07	3.02E+07	4.54E+07	3.86E+07	2.81E+07	3.38E+07	3.17E+07	2.85E+07	2.66E+07	4.20E+07	3.62E+07	3.88E+07	4.39E+07	3.12E+07	2.49E+07	6.47E+07	4.35E+07	3.14E+07	1.98E+07	4.72E+07	3.83E+07	2.18E+07	1.75E+07	3.76E+07	4.43E+07	8.23E+07	6.60E+07	3.56E+07	4.02E+07	1.00E+08	8.13E+07	6.53E+07	7.03E+07	6.43E+07	5.26E+07	7.70E+07	8.40E+07	4.37E+07	5.15E+07	1.71E+07	1.30E+07	1.45E+07	1.91E+07	3.00E+07	2.30E+07	2.18E+07	1.89E+07
Phenyllactic acid	1.02E+06	7.62E+05	4.54E+05	5.77E+05	6.81E+05	6.63E+05	4.90E+05	5.85E+05	5.39E+05	5.35E+05	5.00E+05	1.43E+06	1.59E+06	8.03E+05	1.01E+06	1.44E+06	9.13E+05	1.15E+06	1.25E+06	9.75E+05	7.41E+05	7.96E+05	5.52E+05	5.33E+05	1.80E+06	4.20E+05	7.94E+05	4.87E+05	7.41E+05	1.50E+06	3.40E+05	1.08E+07	9.00E+06	4.74E+06	5.17E+06	4.65E+06	4.01E+06	3.90E+06	3.78E+06	4.98E+06	7.84E+06	4.13E+06	3.07E+06	4.13E+06	5.50E+06	1.40E+06	1.07E+06	5.26E+06	5.06E+06
Phosphoenolpyruvate	1.95E+05	6.98E+04	9.11E+04	1.41E+04	4.84E+04	1.66E+05	9.56E+04	3.11E+04	3.99E+04	3.82E+04	4.58E+04	1.06E+05	1.48E+05	5.92E+04	1.24E+05	1.87E+04	3.97E+04	1.71E+05	1.50E+05	2.80E+04	3.11E+04	1.31E+05	7.78E+04	4.46E+04	8.93E+04	8.38E+04	3.04E+04	1.96E+05	1.87E+05	6.43E+04	6.90E+04	3.27E+04	7.07E+05	8.84E+05	1.10E+06	3.22E+05	7.83E+05	7.33E+05	8.38E+05	1.57E+06	2.47E+06	3.42E+04	3.53E+04	1.47E+05	6.22E+04	2.88E+05	1.52E+05	3.49E+05	3.53E+04
Uric acid	7.98E+05	5.69E+05	4.09E+05	5.67E+05	8.27E+05	1.01E+06	4.00E+05	6.56E+05	6.73E+05	4.42E+05	4.24E+05	9.43E+05	8.04E+05	6.52E+05	8.04E+05	6.24E+05	4.12E+05	7.93E+05	1.03E+06	5.93E+05	3.12E+05	7.16E+05	7.22E+05	3.62E+05	2.79E+05	7.00E+05	9.20E+05	1.22E+06	1.54E+06	6.91E+05	7.09E+05	8.28E+05	1.27E+06	1.37E+06	1.55E+06	1.22E+06	1.19E+06	1.35E+06	8.06E+05	9.53E+05	1.28E+06	4.71E+05	2.71E+05	3.20E+05	4.95E+05	5.81E+05	3.93E+05	5.81E+05	5.28E+05
Cysteate	7.87E+03	3.37E+03	2.45E+03	4.09E+03	5.25E+03	6.86E+02	6.29E+02	1.55E+03	6.18E+02	1.45E+03	8.67E+02	1.45E+04	1.02E+04	2.94E+03	5.59E+03	3.34E+03	1.53E+03	4.54E+03	4.64E+03	1.51E+03	1.53E+03	8.38E+03	3.89E+03	1.00E+02	1.00E+02	3.38E+03	2.88E+03	6.03E+03	5.26E+03	3.50E+03	3.20E+03	9.65E+03	5.90E+03	4.64E+03	8.94E+03	4.11E+03	8.48E+03	2.73E+03	3.67E+03	4.04E+03	7.74E+03	4.30E+03	3.78E+03	5.72E+03	7.15E+03	7.94E+03	1.95E+03	1.39E+03	3.19E+03
Pyridoxine	9.99E+04	8.85E+04	5.23E+04	1.68E+04	1.42E+05	2.22E+05	5.73E+04	5.29E+04	7.14E+04	4.06E+04	5.03E+04	9.06E+04	9.32E+04	1.08E+05	1.43E+05	1.46E+04	4.33E+04	4.14E+05	3.01E+05	7.65E+04	2.41E+04	1.01E+05	1.66E+05	3.54E+04	2.46E+04	1.48E+05	7.76E+04	6.87E+05	5.04E+05	1.17E+05	1.19E+05	6.19E+05	5.45E+05	4.47E+05	4.47E+05	2.99E+05	2.47E+05	5.07E+05	6.05E+05	1.86E+05	2.36E+05	5.16E+04	4.06E+04	4.48E+04	5.19E+04	1.47E+05	8.41E+04	7.70E+04	3.55E+04
Sulfolactate	1.21E+06	8.19E+05	3.35E+05	4.43E+05	5.59E+05	5.22E+05	3.69E+05	5.12E+05	3.86E+05	4.71E+05	4.69E+05	3.29E+05	3.14E+05	3.43E+05	3.59E+05	3.54E+05	2.45E+05	3.68E+05	3.45E+05	4.20E+05	3.20E+05	6.45E+05	4.92E+05	2.41E+05	1.98E+05	2.62E+05	2.78E+05	3.64E+05	3.31E+05	2.93E+05	2.76E+05	3.11E+05	2.90E+05	2.60E+05	2.54E+05	2.97E+05	2.50E+05	4.84E+05	5.79E+05	2.87E+05	2.98E+05	2.12E+05	2.00E+05	2.39E+05	3.09E+05	2.77E+05	2.70E+05	2.49E+05	2.64E+05
D-Glyceraldehdye 3-phosphate	4.59E+04	8.66E+03	1.13E+05	7.74E+02	2.61E+03	1.51E+05	3.60E+04	2.07E+04	2.54E+04	6.35E+03	4.06E+04	3.12E+05	1.55E+05	2.96E+04	5.03E+04	6.80E+04	4.71E+04	4.57E+04	4.77E+04	3.48E+04	1.14E+04	4.29E+04	6.94E+04	1.02E+05	5.36E+04	7.15E+04	2.74E+04	6.13E+04	2.53E+04	2.07E+04	4.30E+04	1.69E+06	1.57E+06	4.43E+06	4.82E+06	5.35E+06	4.55E+06	6.06E+06	6.23E+06	7.79E+06	1.03E+07	5.26E+05	5.58E+05	2.43E+06	2.76E+06	3.72E+06	2.34E+06	4.44E+06	2.88E+06
Glycerone phosphate	4.59E+04	8.66E+03	1.13E+05	7.74E+02	2.61E+03	1.51E+05	3.60E+04	2.07E+04	2.54E+04	6.35E+03	4.06E+04	3.12E+05	1.55E+05	2.96E+04	5.03E+04	6.80E+04	4.71E+04	4.57E+04	4.77E+04	3.48E+04	1.14E+04	4.29E+04	6.94E+04	1.02E+05	5.36E+04	7.15E+04	2.74E+04	6.13E+04	2.53E+04	2.07E+04	4.30E+04	1.69E+06	1.57E+06	4.43E+06	4.82E+06	5.35E+06	4.55E+06	6.06E+06	6.23E+06	7.79E+06	1.03E+07	5.26E+05	5.58E+05	2.43E+06	2.76E+06	3.72E+06	2.34E+06	4.44E+06	2.88E+06
sn-Glycerol 3-phosphate	1.00E+05	1.06E+05	1.32E+05	5.06E+04	7.79E+04	1.31E+05	5.21E+04	2.08E+04	2.25E+04	4.95E+04	7.88E+04	9.55E+05	5.21E+05	1.87E+05	1.88E+05	1.74E+05	1.54E+05	2.17E+05	1.69E+05	1.60E+05	1.49E+05	5.62E+04	3.68E+04	7.52E+04	6.63E+04	1.35E+05	6.96E+04	9.55E+04	3.83E+04	1.81E+04	6.02E+04	4.34E+05	4.23E+05	5.22E+05	6.10E+05	6.08E+05	9.04E+05	9.63E+05	1.02E+06	1.29E+06	6.12E+05	2.17E+05	1.75E+05	3.41E+05	4.79E+05	2.54E+05	3.96E+05	5.09E+05	3.63E+05
Aconitate	2.46E+06	1.79E+06	1.38E+06	3.92E+05	1.33E+06	2.57E+06	1.42E+06	8.76E+05	1.42E+06	1.01E+06	1.24E+06	2.59E+06	1.90E+06	1.72E+06	2.10E+06	3.97E+05	9.26E+05	2.94E+06	2.33E+06	8.46E+05	7.94E+05	1.75E+06	1.91E+06	8.09E+05	1.02E+06	1.52E+06	8.52E+05	3.23E+06	2.66E+06	1.21E+06	1.64E+06	3.87E+06	4.78E+06	3.75E+06	4.05E+06	3.07E+06	2.73E+06	3.43E+06	4.06E+06	2.59E+06	3.79E+06	9.64E+05	9.00E+05	1.56E+06	1.28E+06	1.73E+06	1.40E+06	1.55E+06	1.07E+06
Shikimate	1.11E+05	9.45E+04	1.65E+05	1.19E+05	1.82E+05	7.46E+04	6.93E+04	1.03E+05	1.24E+05	5.34E+04	8.32E+04	8.15E+04	9.85E+04	8.38E+04	1.31E+05	1.12E+05	1.01E+05	1.10E+05	1.46E+05	1.58E+05	8.40E+04	1.62E+05	1.35E+05	7.75E+04	2.39E+04	6.78E+04	9.77E+04	9.26E+04	8.19E+04	7.19E+04	7.63E+04	1.34E+05	1.08E+05	1.56E+05	1.67E+05	8.47E+04	1.22E+05	1.26E+05	1.41E+05	1.13E+05	1.02E+05	1.25E+05	9.21E+04	9.70E+04	1.05E+05	1.34E+05	1.08E+05	9.95E+04	9.80E+04
N-Acetylornithine	1.17E+05	9.19E+04	6.88E+04	6.27E+04	1.15E+05	1.30E+05	6.44E+04	7.54E+04	8.85E+04	4.25E+04	6.51E+04	9.24E+04	6.90E+04	8.60E+04	1.08E+05	4.78E+04	4.17E+04	1.48E+05	1.31E+05	6.89E+04	4.43E+04	1.11E+05	7.56E+04	3.92E+04	3.12E+04	8.38E+04	8.26E+04	2.03E+05	1.64E+05	8.12E+04	9.19E+04	1.65E+05	1.47E+05	1.31E+05	1.34E+05	1.31E+05	1.01E+05	1.17E+05	1.55E+05	9.42E+04	1.05E+05	4.52E+04	3.07E+04	4.14E+04	5.52E+04	6.02E+04	4.29E+04	5.16E+04	5.61E+04
Arginine	1.85E+06	1.69E+06	1.40E+06	1.53E+06	2.23E+06	2.34E+06	1.47E+06	1.62E+06	1.99E+06	1.47E+06	1.33E+06	1.90E+06	1.50E+06	1.68E+06	2.27E+06	1.82E+06	1.20E+06	3.32E+06	2.81E+06	1.51E+06	1.29E+06	2.02E+06	1.70E+06	1.21E+06	9.97E+05	1.71E+06	1.91E+06	3.27E+06	3.10E+06	1.72E+06	1.91E+06	3.01E+06	2.72E+06	2.33E+06	2.83E+06	2.30E+06	2.16E+06	3.04E+06	3.18E+06	1.84E+06	1.98E+06	9.21E+05	7.28E+05	7.38E+05	9.96E+05	1.38E+06	1.22E+06	1.05E+06	9.73E+05
Citrulline	5.76E+05	4.79E+05	3.33E+05	3.71E+05	4.89E+05	5.54E+05	3.38E+05	3.71E+05	4.26E+05	4.68E+05	4.82E+05	5.94E+05	4.64E+05	4.69E+05	5.41E+05	4.51E+05	3.81E+05	7.94E+05	7.43E+05	4.30E+05	3.21E+05	5.45E+05	4.17E+05	4.70E+05	3.74E+05	4.58E+05	5.24E+05	7.87E+05	7.25E+05	4.40E+05	4.55E+05	1.10E+06	1.05E+06	9.05E+05	9.06E+05	8.00E+05	7.34E+05	8.79E+05	9.65E+05	6.90E+05	7.74E+05	5.26E+05	4.29E+05	4.11E+05	4.97E+05	5.46E+05	4.29E+05	5.62E+05	5.34E+05
Ascorbate	8.64E+03	4.92E+03	8.36E+03	1.15E+04	4.92E+03	1.27E+03	2.12E+03	4.84E+03	5.33E+03	1.33E+03	2.02E+03	5.34E+03	2.72E+03	6.15E+03	4.05E+03	1.09E+04	5.05E+03	6.91E+03	2.40E+03	6.16E+03	5.69E+03	1.37E+04	1.03E+04	4.00E+03	1.71E+03	1.98E+03	3.87E+03	2.75E+03	2.55E+03	1.28E+03	4.48E+03	8.32E+06	5.10E+06	9.74E+05	1.06E+06	1.13E+06	7.94E+05	4.78E+05	5.36E+05	1.17E+06	1.57E+06	1.42E+06	9.74E+05	7.52E+05	1.09E+06	1.37E+05	8.06E+04	5.07E+05	4.69E+05
tricarballylic acid	2.54E+06	1.05E+06	1.31E+06	8.36E+05	1.36E+06	8.49E+05	1.58E+06	6.73E+06	5.26E+06	4.27E+06	1.38E+06	1.17E+06	1.92E+06	8.41E+05	1.47E+06	1.45E+06	1.54E+06	1.66E+06	8.71E+05	3.06E+06	2.09E+06	1.10E+06	1.13E+06	2.10E+06	6.71E+05	6.87E+05	7.86E+05	1.39E+06	8.79E+05	1.84E+06	6.47E+05	1.01E+08	8.58E+07	1.42E+07	1.20E+07	1.94E+07	1.52E+07	1.61E+06	2.15E+06	3.19E+07	4.02E+07	6.31E+07	4.79E+07	2.33E+07	2.81E+07	2.42E+06	1.09E+06	2.01E+07	1.57E+07
N-Carbamoyl-L-aspartate	2.13E+05	1.33E+05	2.13E+05	8.87E+04	1.94E+05	5.78E+05	2.61E+05	2.54E+05	1.77E+05	1.57E+05	2.16E+05	8.31E+05	3.86E+05	1.42E+05	3.06E+05	6.28E+05	2.36E+05	3.45E+05	2.93E+05	2.17E+05	1.49E+05	3.31E+05	2.20E+05	1.90E+05	3.58E+05	1.91E+05	3.49E+05	2.41E+05	3.42E+05	3.98E+05	1.18E+05	3.82E+06	2.89E+06	6.86E+06	7.03E+06	5.75E+06	4.56E+06	9.35E+06	1.17E+07	3.96E+06	5.85E+06	1.49E+06	9.57E+05	1.38E+06	1.87E+06	1.81E+06	1.16E+06	1.28E+06	1.33E+06
Allantoate	5.53E+03	3.77E+03	2.34E+03	4.09E+03	4.31E+03	6.11E+03	6.32E+02	1.04E+03	6.79E+02	3.27E+03	1.00E+02	1.45E+04	7.61E+03	6.10E+03	7.48E+03	5.09E+03	8.44E+02	6.30E+03	1.58E+03	2.67E+03	2.25E+03	4.03E+03	2.83E+03	1.00E+02	1.00E+02	2.08E+03	4.57E+03	5.84E+03	5.46E+03	3.02E+03	1.00E+02	2.82E+04	1.59E+04	1.84E+04	1.07E+04	1.03E+04	7.97E+03	4.73E+03	9.20E+03	7.73E+03	1.16E+04	2.69E+03	1.00E+02	1.00E+02	6.43E+02	1.00E+02	1.00E+02	9.17E+02	1.00E+02
2-Isopropylmalate	2.51E+05	2.32E+05	1.42E+05	1.58E+05	9.93E+04	2.24E+05	2.24E+05	1.25E+05	2.08E+05	1.01E+05	1.71E+05	3.33E+05	2.51E+05	1.63E+05	2.15E+05	7.99E+04	1.46E+05	1.53E+05	1.32E+05	1.42E+05	1.11E+05	1.68E+05	2.86E+05	1.26E+05	1.31E+05	1.40E+05	1.50E+05	1.93E+05	2.01E+05	1.63E+05	1.49E+05	6.24E+05	6.37E+05	1.08E+06	1.33E+06	1.25E+06	1.17E+06	1.08E+06	1.11E+06	1.09E+06	1.45E+06	3.71E+05	3.43E+05	5.43E+05	5.15E+05	6.21E+05	4.51E+05	8.43E+05	4.37E+05
Hydroxyphenylpyruvate	9.47E+04	5.36E+04	4.90E+04	2.58E+04	9.40E+04	5.74E+04	5.68E+04	7.77E+04	6.67E+04	3.84E+04	6.71E+04	1.36E+05	1.29E+05	5.97E+04	8.30E+04	1.21E+05	5.76E+04	7.16E+04	6.02E+04	3.93E+04	3.61E+04	3.31E+04	6.64E+04	4.81E+04	9.16E+04	5.89E+04	8.67E+04	1.27E+05	1.20E+05	1.20E+05	3.18E+04	3.66E+06	2.46E+06	2.93E+06	2.96E+06	3.80E+06	2.85E+06	2.82E+06	3.11E+06	4.48E+06	5.84E+06	3.37E+06	2.36E+06	2.30E+06	3.30E+06	9.04E+05	6.68E+05	4.31E+06	4.02E+06
myo-Inositol	9.41E+05	7.31E+05	6.52E+05	8.02E+05	6.94E+05	8.68E+05	8.52E+05	9.34E+05	8.47E+05	7.28E+05	7.13E+05	1.19E+06	9.47E+05	1.06E+06	1.28E+06	7.71E+05	6.03E+05	8.65E+05	6.81E+05	6.90E+05	5.24E+05	1.27E+05	1.01E+05	1.72E+05	1.76E+05	1.33E+05	9.19E+04	1.16E+05	1.20E+05	7.86E+04	1.06E+05	2.11E+05	2.08E+05	1.23E+05	1.55E+05	1.48E+05	1.87E+05	1.23E+05	1.25E+05	2.14E+05	1.98E+05	2.68E+05	3.45E+05	3.35E+05	2.97E+05	1.18E+05	1.01E+05	1.74E+05	1.63E+05
Tyrosine	7.81E+07	5.95E+07	4.71E+07	5.62E+07	8.62E+07	9.84E+07	4.90E+07	5.80E+07	7.03E+07	4.79E+07	4.66E+07	8.38E+07	6.32E+07	6.81E+07	8.83E+07	5.53E+07	4.36E+07	1.33E+08	1.11E+08	5.53E+07	3.98E+07	8.60E+07	6.51E+07	3.73E+07	2.82E+07	6.52E+07	8.16E+07	1.68E+08	1.34E+08	6.15E+07	7.08E+07	1.82E+08	1.54E+08	1.34E+08	1.43E+08	1.25E+08	1.06E+08	1.43E+08	1.60E+08	8.56E+07	1.05E+08	3.68E+07	2.56E+07	2.85E+07	3.71E+07	5.59E+07	4.01E+07	4.28E+07	3.83E+07
Homovanillic acid (HVA)	2.29E+05	1.76E+05	1.23E+05	1.63E+05	2.16E+05	2.32E+05	9.99E+04	1.53E+05	1.58E+05	1.22E+05	1.27E+05	2.59E+05	2.31E+05	1.73E+05	2.08E+05	2.58E+05	1.74E+05	2.89E+05	2.73E+05	1.89E+05	1.27E+05	2.50E+05	1.72E+05	1.19E+05	2.44E+05	1.59E+05	2.18E+05	3.57E+05	3.17E+05	3.60E+05	1.42E+05	1.64E+06	1.17E+06	7.00E+05	7.67E+05	7.67E+05	5.80E+05	6.67E+05	7.33E+05	6.51E+05	1.15E+06	6.31E+05	4.20E+05	5.68E+05	7.60E+05	2.62E+05	1.93E+05	6.38E+05	6.19E+05
4-Pyridoxate	1.84E+05	1.52E+05	1.47E+05	1.35E+05	1.71E+05	1.86E+05	1.36E+05	1.09E+05	1.23E+05	1.14E+05	1.21E+05	1.74E+05	1.53E+05	1.49E+05	1.81E+05	1.52E+05	1.39E+05	2.05E+05	1.86E+05	1.44E+05	1.28E+05	1.49E+05	1.42E+05	1.13E+05	1.16E+05	1.40E+05	1.29E+05	1.89E+05	1.66E+05	1.48E+05	1.55E+05	2.77E+05	2.73E+05	2.26E+05	2.43E+05	2.26E+05	2.05E+05	2.58E+05	2.38E+05	1.98E+05	2.21E+05	1.16E+05	1.15E+05	1.15E+05	1.30E+05	1.14E+05	1.22E+05	1.36E+05	1.24E+05
3-Phosphoglycerate	5.16E+05	2.38E+05	3.62E+05	1.00E+02	2.50E+04	1.22E+06	2.59E+05	6.41E+02	2.16E+04	6.63E+03	2.50E+04	6.78E+05	2.53E+05	1.60E+05	1.21E+05	1.00E+02	8.84E+03	4.93E+05	5.40E+05	7.21E+02	2.68E+03	3.73E+04	2.40E+05	2.66E+03	2.61E+05	3.57E+05	1.00E+02	6.45E+05	1.06E+06	1.83E+04	3.16E+05	1.00E+05	2.32E+06	2.97E+06	5.56E+06	7.17E+05	4.03E+06	7.39E+06	4.62E+06	1.02E+07	1.14E+07	3.84E+03	1.92E+04	8.38E+05	1.20E+05	2.05E+06	1.01E+06	2.69E+06	6.04E+04
Indoleacrylate	3.83E+04	2.18E+04	1.20E+04	1.97E+04	3.35E+04	3.34E+04	1.23E+04	1.94E+04	2.38E+04	1.45E+04	1.25E+04	3.35E+04	2.44E+04	2.49E+04	3.10E+04	4.54E+04	2.80E+04	4.88E+04	4.11E+04	2.72E+04	1.45E+04	3.37E+04	2.79E+04	1.46E+04	8.96E+03	2.46E+04	3.98E+04	7.24E+04	5.69E+04	2.15E+04	2.30E+04	1.18E+05	8.76E+04	7.35E+04	7.56E+04	7.23E+04	4.57E+04	7.01E+04	9.21E+04	4.50E+04	5.03E+04	1.57E+04	8.35E+03	9.19E+03	1.53E+04	1.55E+04	9.75E+03	1.47E+04	1.85E+04
N-Acetylglutamine	5.08E+03	4.56E+03	7.09E+02	3.48E+03	8.62E+02	4.76E+03	3.89E+03	6.72E+03	9.02E+02	6.22E+02	2.42E+03	5.48E+03	9.98E+02	2.34E+03	8.89E+02	2.87E+03	1.11E+03	7.45E+02	7.65E+02	4.90E+03	1.77E+03	4.33E+03	6.28E+03	2.82E+03	1.43E+03	4.51E+03	3.96E+03	5.61E+03	3.01E+03	1.62E+03	7.99E+02	4.29E+05	3.46E+05	1.30E+05	1.79E+05	1.46E+05	1.79E+05	1.23E+05	1.02E+05	3.29E+05	3.08E+05	2.58E+05	1.86E+05	1.63E+05	2.37E+05	7.53E+04	5.39E+04	2.26E+05	1.92E+05
Acetyllysine	1.53E+04	1.46E+04	3.48E+03	3.39E+03	7.67E+03	7.95E+03	7.64E+03	9.35E+03	1.94E+03	5.73E+03	4.17E+03	8.89E+03	6.35E+03	1.83E+03	6.13E+03	3.36E+03	3.85E+03	9.74E+03	1.16E+04	3.90E+03	5.97E+02	9.36E+03	4.60E+03	1.89E+03	2.95E+03	5.28E+03	3.03E+03	1.40E+04	1.22E+04	8.27E+03	8.37E+03	3.24E+04	2.22E+04	2.47E+04	2.79E+04	1.77E+04	1.15E+04	1.29E+04	2.18E+04	1.96E+04	2.90E+04	1.96E+04	6.28E+03	4.31E+04	5.74E+04	7.91E+03	2.89E+03	1.41E+04	1.95E+04
Kynurenic acid	7.52E+04	6.11E+04	2.86E+04	3.33E+04	3.72E+04	3.32E+04	3.33E+04	3.79E+04	4.04E+04	3.86E+04	3.39E+04	3.46E+04	3.48E+04	2.71E+04	2.78E+04	2.73E+04	2.50E+04	3.00E+04	2.63E+04	2.97E+04	3.05E+04	4.27E+04	3.52E+04	2.70E+04	2.59E+04	2.04E+04	2.35E+04	3.88E+04	3.49E+04	5.37E+04	5.30E+04	3.94E+04	3.44E+04	3.60E+04	3.68E+04	4.80E+04	4.25E+04	4.18E+04	3.74E+04	5.82E+04	7.01E+04	3.83E+04	4.01E+04	4.73E+04	5.59E+04	4.15E+04	3.26E+04	6.14E+04	5.34E+04
N-Acetylglutamate	1.24E+05	9.19E+04	4.47E+04	5.21E+04	6.95E+04	7.42E+04	4.38E+04	6.87E+04	5.60E+04	4.53E+04	5.53E+04	1.25E+05	1.10E+05	5.38E+04	5.80E+04	8.00E+04	5.49E+04	9.07E+04	7.00E+04	5.00E+04	3.51E+04	1.03E+05	6.46E+04	4.01E+04	3.37E+04	3.21E+04	5.32E+04	6.57E+04	5.47E+04	4.78E+04	3.47E+04	5.62E+05	3.94E+05	4.84E+05	5.07E+05	5.35E+05	3.86E+05	3.14E+05	3.32E+05	4.07E+05	6.48E+05	2.48E+05	1.98E+05	1.97E+05	3.13E+05	1.98E+05	1.28E+05	2.42E+05	2.25E+05
homocitrulline	1.43E+03	1.51E+03	1.49E+03	1.00E+02	1.02E+03	7.88E+02	2.45E+03	1.00E+02	2.34E+03	7.52E+02	8.16E+02	1.62E+03	6.07E+02	2.68E+03	6.89E+02	6.23E+02	7.15E+02	2.56E+03	2.58E+03	8.50E+02	9.02E+02	1.01E+03	6.09E+02	1.00E+02	1.00E+02	9.77E+02	7.98E+02	7.73E+03	7.12E+03	1.22E+03	8.35E+02	2.73E+03	2.12E+03	1.81E+03	3.44E+03	1.68E+03	1.17E+03	5.60E+03	1.54E+03	2.12E+03	3.59E+03	1.00E+02	1.00E+02	8.13E+02	1.00E+02	8.66E+02	7.96E+02	7.59E+02	1.00E+02
Citrate/isocitrate	8.15E+06	7.74E+06	6.47E+06	1.72E+05	7.74E+05	1.74E+07	5.02E+06	2.58E+05	7.21E+05	4.23E+05	9.97E+05	2.36E+07	7.87E+06	1.01E+07	5.12E+06	5.45E+05	1.17E+06	1.51E+07	7.28E+06	2.77E+05	3.39E+05	7.70E+05	5.41E+06	4.47E+05	7.55E+06	4.86E+06	1.91E+05	8.20E+06	1.10E+07	4.27E+05	4.53E+06	1.44E+06	1.29E+07	1.68E+07	4.77E+07	4.06E+06	2.61E+07	5.11E+07	3.84E+07	2.67E+07	3.82E+07	4.27E+05	5.92E+05	8.81E+06	1.17E+06	9.98E+06	6.04E+06	8.19E+06	6.58E+05
2-Dehydro-D-gluconate	8.65E+04	6.12E+04	3.53E+04	5.32E+04	8.01E+04	8.94E+04	3.86E+04	5.77E+04	7.16E+04	2.60E+04	3.64E+04	9.25E+04	6.16E+04	8.60E+04	7.20E+04	5.62E+04	4.33E+04	1.24E+05	8.70E+04	4.65E+04	3.22E+04	9.16E+04	7.69E+04	3.30E+04	1.94E+04	5.18E+04	7.22E+04	1.58E+05	1.32E+05	4.90E+04	7.12E+04	4.73E+05	4.26E+05	1.66E+05	2.26E+05	1.32E+05	1.79E+05	1.59E+05	1.67E+05	2.70E+05	3.90E+05	2.47E+05	1.36E+05	4.01E+05	6.24E+05	4.21E+04	2.86E+04	7.12E+05	3.70E+05
D-Gluconate	1.32E+06	1.07E+06	7.46E+05	7.46E+05	6.13E+05	7.87E+05	5.11E+05	5.60E+05	6.76E+05	1.15E+06	1.11E+06	1.20E+06	9.36E+05	7.18E+05	8.28E+05	8.79E+05	7.44E+05	1.07E+06	9.24E+05	4.94E+05	3.28E+05	8.82E+05	7.55E+05	4.58E+05	3.82E+05	4.01E+05	3.89E+05	9.28E+05	8.42E+05	7.60E+05	9.44E+05	2.02E+07	1.90E+07	6.20E+06	7.36E+06	8.80E+06	7.03E+06	5.95E+06	5.86E+06	7.60E+06	9.06E+06	1.66E+06	1.09E+06	2.21E+06	2.98E+06	1.18E+06	7.55E+05	3.89E+06	2.77E+06
phosphothreonine	7.26E+02	7.04E+02	1.00E+02	7.65E+02	1.05E+03	6.37E+02	5.76E+02	1.00E+02	1.00E+02	1.00E+02	6.44E+02	1.00E+02	1.00E+02	1.00E+02	7.97E+02	6.78E+02	1.00E+02	1.41E+03	5.98E+02	6.89E+02	7.16E+02	8.18E+02	1.00E+02	1.00E+02	7.17E+02	1.00E+02	6.56E+02	1.00E+02	1.15E+03	6.45E+02	6.55E+02	9.33E+02	2.59E+03	3.26E+03	1.08E+04	3.61E+03	1.45E+03	1.29E+03	7.00E+02	3.18E+03	1.31E+04	1.00E+02	1.00E+02	1.00E+02	8.66E+02	1.00E+02	1.00E+02	8.25E+02	6.35E+02
Tryptophan	1.62E+07	1.18E+07	8.67E+06	1.16E+07	1.77E+07	1.71E+07	8.95E+06	1.23E+07	1.45E+07	9.63E+06	9.40E+06	1.65E+07	1.23E+07	1.31E+07	1.64E+07	1.25E+07	9.40E+06	2.14E+07	1.87E+07	1.16E+07	7.92E+06	1.80E+07	1.30E+07	7.42E+06	5.25E+06	1.23E+07	1.69E+07	3.12E+07	2.37E+07	1.28E+07	1.29E+07	3.20E+07	2.47E+07	2.38E+07	2.32E+07	2.42E+07	1.86E+07	2.45E+07	2.91E+07	1.49E+07	1.92E+07	6.60E+06	4.47E+06	4.89E+06	7.01E+06	9.45E+06	6.73E+06	7.17E+06	6.67E+06
D-Glucarate	3.49E+04	3.81E+04	3.88E+04	1.00E+02	2.53E+03	5.87E+04	9.42E+03	5.95E+02	1.00E+02	2.19E+03	2.73E+03	8.81E+04	6.58E+04	2.79E+04	1.81E+04	1.00E+02	2.15E+03	4.51E+04	3.95E+04	1.00E+02	1.00E+02	8.41E+03	3.83E+04	1.00E+02	3.98E+03	1.38E+04	4.99E+02	2.43E+04	1.97E+04	7.62E+02	2.69E+04	3.92E+03	3.45E+04	2.44E+04	4.96E+04	3.40E+03	2.62E+04	6.42E+04	6.36E+04	5.45E+04	5.90E+04	4.33E+02	5.67E+02	5.90E+03	1.63E+03	1.93E+04	8.60E+03	1.51E+04	1.00E+02
Pantothenate	4.00E+05	2.79E+05	1.81E+05	2.47E+05	3.97E+05	3.98E+05	1.74E+05	2.47E+05	2.57E+05	1.91E+05	1.78E+05	3.67E+05	3.00E+05	3.04E+05	3.80E+05	2.84E+05	1.99E+05	5.11E+05	4.28E+05	2.59E+05	1.76E+05	3.52E+05	2.42E+05	1.40E+05	1.07E+05	2.30E+05	3.15E+05	6.67E+05	5.31E+05	2.32E+05	2.51E+05	2.08E+05	1.58E+05	4.49E+05	4.87E+05	5.10E+05	3.95E+05	5.24E+05	6.16E+05	3.26E+05	4.37E+05	9.68E+04	8.54E+04	7.60E+04	1.27E+05	1.18E+05	9.24E+04	1.65E+05	1.38E+05
Deoxyribose phosphate	1.66E+04	5.06E+03	2.13E+03	2.84E+03	3.40E+03	9.66E+03	5.72E+03	1.10E+04	8.95E+03	5.71E+03	1.38E+03	5.43E+04	2.81E+04	1.76E+04	2.75E+04	1.49E+04	1.08E+04	3.06E+04	2.61E+04	1.89E+04	1.86E+04	1.77E+04	1.14E+04	1.81E+04	2.14E+04	2.20E+04	2.19E+04	5.02E+04	1.95E+04	1.40E+04	1.22E+04	1.05E+06	8.66E+05	5.31E+05	5.51E+05	6.15E+05	5.05E+05	5.30E+05	5.86E+05	9.15E+05	1.23E+06	2.23E+05	1.46E+05	2.79E+05	4.06E+05	2.08E+05	1.13E+05	3.06E+05	3.21E+05
N-Acetylglucosamine	2.88E+04	2.00E+04	1.83E+03	1.01E+03	1.23E+03	7.99E+02	6.04E+02	8.59E+02	1.36E+03	6.07E+02	2.60E+03	1.03E+03	1.75E+03	9.30E+02	7.05E+02	7.99E+02	6.51E+02	9.98E+02	1.33E+03	1.29E+03	1.00E+02	7.91E+02	8.29E+02	5.94E+02	6.16E+02	1.00E+02	1.35E+03	1.13E+03	1.64E+03	7.09E+02	6.83E+02	4.87E+04	3.52E+04	7.63E+03	3.79E+03	9.85E+03	7.65E+03	8.14E+03	9.45E+03	2.98E+04	4.48E+04	3.38E+04	1.44E+04	2.45E+04	3.79E+04	6.58E+03	1.53E+03	3.85E+04	2.59E+04
Deoxyuridine	1.00E+02	1.00E+02	1.00E+02	1.00E+02	1.00E+02	1.00E+02	1.00E+02	1.00E+02	1.00E+02	1.00E+02	1.00E+02	1.00E+02	1.00E+02	6.02E+02	1.00E+02	1.00E+02	1.00E+02	1.00E+02	1.00E+02	7.07E+02	9.01E+02	1.00E+02	1.00E+02	1.00E+02	1.00E+02	1.00E+02	1.00E+02	1.00E+02	1.00E+02	1.00E+02	1.00E+02	1.00E+02	1.00E+02	1.00E+02	1.00E+02	1.00E+02	6.62E+02	8.84E+02	1.00E+02	1.00E+02	3.77E+03	1.00E+02	1.00E+02	1.00E+02	1.00E+02	1.00E+02	1.00E+02	1.00E+02	6.66E+02
Ribose phosphate	6.20E+03	3.49E+03	1.41E+03	1.85E+03	4.20E+03	5.04E+03	1.58E+03	1.02E+03	1.06E+03	1.02E+03	9.38E+02	1.03E+03	5.04E+03	7.67E+02	1.57E+03	1.81E+03	1.69E+03	2.93E+03	5.64E+03	8.15E+02	9.72E+02	2.46E+03	8.63E+02	9.98E+02	2.78E+03	6.76E+02	7.26E+03	9.36E+02	5.08E+03	6.29E+03	1.53E+03	1.18E+05	2.68E+04	2.83E+04	3.86E+04	3.44E+04	3.20E+04	5.15E+04	6.43E+04	1.03E+05	1.48E+05	1.67E+04	1.31E+04	8.61E+04	6.50E+04	1.60E+04	1.55E+04	1.00E+05	1.26E+05
Cystine	6.22E+06	5.48E+06	4.36E+06	4.92E+06	6.34E+06	6.83E+06	4.37E+06	4.85E+06	5.83E+06	4.32E+06	4.23E+06	6.08E+06	5.25E+06	6.03E+06	6.49E+06	4.45E+06	3.82E+06	1.08E+07	9.72E+06	4.67E+06	4.01E+06	6.71E+06	5.72E+06	3.50E+06	2.98E+06	5.70E+06	6.47E+06	1.02E+07	9.27E+06	5.87E+06	6.52E+06	7.28E+06	7.46E+06	7.49E+06	8.05E+06	6.75E+06	6.08E+06	8.19E+06	8.47E+06	4.56E+06	5.21E+06	2.33E+06	1.85E+06	1.64E+06	1.82E+06	5.13E+06	4.11E+06	1.97E+06	1.89E+06
Thymidine	1.00E+02	7.48E+02	1.00E+02	1.00E+02	1.00E+02	1.00E+02	1.00E+02	1.00E+02	1.00E+02	1.00E+02	7.08E+02	1.00E+02	1.00E+02	1.00E+02	1.00E+02	8.76E+02	1.00E+02	1.00E+02	1.00E+02	1.00E+02	1.00E+02	8.02E+02	6.00E+02	1.00E+02	7.50E+02	1.00E+02	1.00E+02	1.00E+02	8.11E+02	6.88E+02	7.47E+02	1.00E+02	1.00E+02	1.00E+02	1.00E+02	6.46E+02	8.00E+02	1.00E+02	1.00E+02	9.21E+03	6.33E+03	1.59E+03	1.91E+03	4.87E+03	6.27E+03	1.00E+02	1.00E+02	4.26E+03	3.22E+03
Cytidine	9.93E+02	1.00E+02	1.00E+02	1.00E+02	1.00E+02	1.00E+02	1.00E+02	6.49E+02	1.00E+02	1.00E+02	1.00E+02	1.00E+02	7.17E+02	1.00E+02	1.00E+02	1.00E+02	5.32E+02	1.00E+02	1.00E+02	1.00E+02	1.00E+02	1.00E+02	1.00E+02	1.00E+02	1.00E+02	1.00E+02	1.00E+02	1.00E+02	1.00E+02	1.00E+02	1.00E+02	1.80E+04	1.43E+04	1.50E+04	1.32E+04	5.73E+03	7.81E+03	9.93E+03	1.92E+04	6.53E+03	4.48E+03	4.92E+03	2.53E+03	3.02E+03	4.09E+03	2.95E+03	3.33E+03	2.15E+03	1.59E+03
Uridine	8.85E+04	5.59E+04	4.66E+04	3.18E+04	7.95E+04	9.73E+04	3.63E+04	4.94E+04	5.34E+04	4.39E+04	5.60E+04	4.74E+04	4.88E+04	3.16E+04	5.39E+04	2.95E+04	3.15E+04	1.18E+05	5.81E+04	2.99E+04	1.90E+04	7.64E+04	3.59E+04	1.68E+04	9.68E+03	4.85E+04	5.43E+04	1.88E+05	8.26E+04	4.75E+04	6.29E+04	2.07E+05	1.72E+05	1.76E+05	1.40E+05	1.15E+05	1.44E+05	4.31E+05	4.86E+05	1.54E+05	2.01E+05	1.76E+05	1.28E+05	1.28E+05	1.58E+05	5.72E+04	5.53E+04	1.36E+05	1.14E+05
Biotin	4.84E+04	3.35E+04	2.10E+04	2.88E+04	5.53E+04	4.94E+04	1.74E+04	2.88E+04	3.56E+04	1.49E+04	1.69E+04	5.02E+04	4.67E+04	3.08E+04	3.51E+04	5.31E+04	4.01E+04	6.48E+04	5.86E+04	2.91E+04	1.30E+04	4.64E+04	2.59E+04	1.24E+04	8.25E+03	2.68E+04	3.92E+04	8.71E+04	7.10E+04	2.66E+04	3.28E+04	1.22E+05	9.21E+04	7.67E+04	7.18E+04	8.28E+04	6.08E+04	1.10E+05	1.28E+05	5.16E+04	7.38E+04	1.73E+04	8.94E+03	1.22E+04	1.49E+04	1.76E+04	1.55E+04	1.83E+04	1.61E+04
Shikimate-3-phosphate	1.00E+02	1.00E+02	1.00E+02	1.00E+02	1.00E+02	1.00E+02	1.00E+02	1.00E+02	6.23E+02	1.00E+02	1.00E+02	1.00E+02	1.00E+02	1.00E+02	1.00E+02	1.00E+02	1.00E+02	1.00E+02	1.00E+02	1.00E+02	1.00E+02	1.00E+02	1.00E+02	1.00E+02	1.00E+02	1.00E+02	1.00E+02	1.00E+02	1.00E+02	1.00E+02	1.00E+02	1.00E+02	1.46E+03	7.60E+03	2.51E+04	2.30E+03	1.24E+04	3.29E+04	2.71E+04	3.03E+04	3.51E+04	1.00E+02	1.00E+02	6.12E+02	1.00E+02	8.36E+03	2.82E+03	3.71E+03	1.00E+02
Glucosamine phosphate	1.00E+02	1.00E+02	1.00E+02	1.00E+02	1.00E+02	1.00E+02	1.00E+02	1.00E+02	1.00E+02	1.00E+02	1.00E+02	1.00E+02	1.00E+02	1.00E+02	1.00E+02	1.00E+02	1.00E+02	1.00E+02	1.00E+02	1.00E+02	1.00E+02	1.00E+02	1.00E+02	1.00E+02	7.33E+02	1.00E+02	1.00E+02	1.00E+02	1.00E+02	1.00E+02	1.00E+02	1.00E+02	5.99E+02	4.94E+03	3.93E+03	1.19E+04	1.04E+04	8.19E+03	9.44E+03	8.93E+04	1.16E+05	1.00E+02	1.00E+02	1.94E+03	2.07E+03	1.00E+02	8.37E+02	7.88E+03	4.90E+03
Glucose phosphate	3.06E+04	2.18E+04	1.21E+04	1.62E+03	2.46E+04	3.65E+04	1.70E+03	1.94E+03	1.81E+03	1.00E+02	1.47E+03	9.41E+04	6.98E+04	3.31E+04	4.62E+04	1.20E+04	2.88E+04	8.19E+04	6.82E+04	7.30E+03	8.04E+03	2.23E+04	2.59E+04	2.80E+03	5.64E+03	8.17E+03	1.16E+03	1.73E+04	9.18E+03	5.56E+03	1.50E+04	3.19E+05	2.35E+05	3.62E+05	4.32E+05	5.92E+05	5.09E+05	7.16E+05	8.91E+05	9.25E+05	1.25E+06	5.23E+03	2.73E+03	7.37E+04	8.36E+04	1.89E+05	1.25E+05	1.57E+05	1.11E+05
S-Ribosyl-L-homocysteine	2.15E+03	5.20E+02	1.00E+02	1.00E+02	1.00E+02	6.46E+02	1.00E+02	6.96E+02	6.26E+02	1.00E+02	1.00E+02	8.29E+02	1.00E+02	1.45E+03	6.38E+02	1.00E+02	1.00E+02	2.63E+03	9.01E+02	1.00E+02	1.00E+02	8.25E+02	5.94E+02	1.00E+02	1.00E+02	1.00E+02	1.96E+03	1.97E+03	1.79E+03	1.00E+02	6.23E+02	9.71E+04	8.81E+04	1.07E+05	1.12E+05	1.42E+05	1.21E+05	1.09E+05	1.25E+05	1.04E+05	1.25E+05	1.65E+05	1.31E+05	1.39E+05	1.70E+05	7.67E+04	5.87E+04	1.78E+05	1.53E+05
Inosine	1.97E+04	4.62E+03	8.94E+03	1.58E+04	1.00E+02	8.11E+02	7.04E+02	1.29E+03	1.01E+03	1.00E+02	1.00E+02	8.95E+02	6.71E+04	5.16E+03	2.42E+04	2.82E+04	1.07E+04	7.27E+03	1.63E+04	2.52E+03	6.64E+03	6.49E+03	2.70E+03	1.01E+04	8.27E+03	1.00E+02	2.12E+03	8.92E+03	8.20E+03	3.10E+03	1.00E+02	7.70E+04	5.72E+04	3.10E+05	3.11E+05	4.39E+05	3.93E+05	6.98E+05	8.70E+05	6.14E+05	8.02E+05	3.82E+05	2.56E+05	3.26E+05	4.49E+05	2.12E+05	1.89E+05	3.83E+05	2.89E+05
6-Phospho-D-gluconate	1.00E+02	1.00E+02	1.00E+02	6.21E+02	1.00E+02	5.67E+02	4.67E+02	5.43E+02	1.00E+02	1.00E+02	1.00E+02	9.75E+02	1.00E+02	1.00E+02	1.00E+02	1.00E+02	1.00E+02	1.00E+02	1.00E+02	1.00E+02	1.00E+02	1.00E+02	1.00E+02	1.00E+02	6.11E+02	6.22E+02	1.00E+02	1.00E+02	1.00E+02	1.00E+02	1.00E+02	1.00E+02	5.99E+03	2.01E+04	5.76E+04	1.17E+03	7.31E+04	5.84E+04	3.51E+04	1.19E+05	3.06E+04	5.18E+02	5.98E+02	4.97E+02	1.00E+02	2.14E+04	6.58E+03	2.05E+04	5.23E+02
1-Methyladenosine	1.59E+03	8.38E+02	2.95E+03	8.50E+03	4.65E+03	2.41E+03	3.82E+03	3.27E+03	1.88E+03	8.05E+02	2.99E+03	2.64E+03	6.10E+03	8.53E+03	9.78E+03	3.05E+03	8.82E+02	5.28E+03	4.53E+03	1.26E+03	3.11E+03	3.89E+03	6.01E+03	2.39E+03	7.68E+02	1.79E+03	3.77E+03	1.10E+04	2.03E+04	1.92E+03	1.71E+03	2.16E+04	1.77E+04	5.55E+03	7.46E+03	1.45E+04	1.40E+04	1.31E+04	9.43E+03	5.01E+04	3.79E+04	5.44E+04	1.72E+04	2.10E+04	6.30E+04	1.09E+04	8.58E+03	5.19E+04	4.94E+04
Guanosine	1.82E+03	1.41E+03	1.00E+02	1.36E+03	6.54E+02	1.00E+02	1.00E+02	7.35E+02	1.00E+02	7.78E+02	6.79E+02	4.82E+03	3.95E+03	7.66E+02	2.12E+03	4.12E+03	2.66E+03	2.10E+03	2.11E+03	7.21E+02	5.85E+02	8.35E+02	1.00E+02	1.00E+02	1.00E+02	1.00E+02	1.00E+02	1.62E+03	1.72E+03	1.00E+02	1.00E+02	4.35E+04	4.09E+04	2.24E+04	3.15E+04	2.45E+04	2.32E+04	4.09E+04	5.33E+04	3.19E+04	3.34E+04	1.45E+05	1.07E+05	4.01E+04	4.89E+04	1.70E+04	1.22E+04	7.80E+04	5.70E+04
Xanthosine	1.00E+02	1.00E+02	1.00E+02	1.00E+02	1.00E+02	1.00E+02	1.00E+02	6.16E+02	1.00E+02	1.00E+02	1.00E+02	6.64E+02	1.00E+02	1.00E+02	1.00E+02	1.00E+02	1.00E+02	1.00E+02	1.00E+02	1.00E+02	1.00E+02	1.00E+02	1.00E+02	1.00E+02	7.78E+02	1.00E+02	1.00E+02	1.00E+02	6.24E+02	1.00E+02	1.00E+02	7.98E+04	4.90E+04	3.79E+04	4.50E+04	4.11E+04	3.80E+04	6.49E+04	8.40E+04	5.41E+04	7.17E+04	2.07E+04	1.16E+04	1.00E+04	2.58E+04	1.39E+04	8.51E+03	2.80E+04	1.81E+04
Ophthalmate	1.00E+02	1.00E+02	1.00E+02	1.00E+02	1.00E+02	1.00E+02	1.00E+02	1.00E+02	1.00E+02	1.00E+02	1.00E+02	4.13E+03	1.48E+03	7.99E+02	1.40E+03	1.53E+03	1.38E+03	3.78E+03	3.62E+03	2.12E+03	1.44E+03	2.37E+03	1.41E+03	6.18E+02	8.01E+02	2.03E+03	1.97E+03	2.55E+03	1.42E+03	1.00E+02	1.00E+02	9.31E+02	1.11E+03	3.21E+03	1.00E+02	7.52E+03	2.23E+03	1.50E+03	6.43E+03	6.04E+03	1.18E+04	4.92E+03	2.23E+03	1.66E+04	3.00E+04	4.51E+03	3.92E+03	1.06E+04	3.36E+03
Sedoheptulose 1/7-phosphate	8.68E+02	1.00E+02	1.00E+02	1.00E+02	1.00E+02	1.00E+02	1.00E+02	6.28E+02	6.94E+02	1.00E+02	2.23E+03	1.62E+03	1.00E+02	1.00E+02	7.39E+02	7.18E+03	7.74E+02	1.00E+02	1.00E+02	3.07E+03	1.00E+02	7.04E+02	5.71E+02	1.00E+02	1.00E+02	1.00E+02	1.34E+03	1.00E+02	1.00E+02	6.27E+02	1.00E+02	3.08E+04	3.72E+04	4.35E+04	4.50E+04	5.74E+04	4.18E+04	5.18E+04	6.23E+04	5.68E+04	6.68E+04	1.02E+04	4.34E+03	4.43E+04	3.18E+04	2.66E+04	9.61E+03	7.96E+04	3.54E+04
7-Methylguanosine	1.00E+02	1.00E+02	1.00E+02	1.00E+02	1.00E+02	1.00E+02	1.00E+02	1.00E+02	1.00E+02	1.00E+02	1.00E+02	1.00E+02	1.00E+02	1.00E+02	1.00E+02	1.00E+02	1.00E+02	1.00E+02	1.00E+02	1.00E+02	1.00E+02	1.00E+02	1.00E+02	1.00E+02	1.00E+02	1.00E+02	1.00E+02	1.00E+02	1.00E+02	1.00E+02	1.00E+02	1.00E+02	1.00E+02	1.00E+02	1.00E+02	1.00E+02	1.00E+02	1.00E+02	1.00E+02	1.00E+02	1.00E+02	1.00E+02	1.00E+02	1.00E+02	1.00E+02	1.00E+02	1.00E+02	1.00E+02	1.00E+02
dCMP	7.65E+03	2.24E+03	2.53E+03	4.43E+03	8.15E+03	7.32E+03	4.44E+03	9.07E+02	7.39E+03	4.06E+03	1.07E+03	5.61E+03	6.26E+03	4.99E+03	4.41E+03	3.07E+03	3.73E+03	1.70E+03	4.36E+03	2.41E+03	1.73E+03	6.86E+03	6.36E+03	1.02E+03	6.97E+03	2.51E+03	2.63E+03	8.48E+02	1.62E+03	3.41E+03	4.14E+03	9.10E+03	8.30E+03	1.14E+04	9.31E+03	1.71E+04	8.94E+03	1.73E+04	1.04E+04	3.14E+04	3.21E+04	1.89E+04	1.13E+04	1.27E+04	2.67E+04	3.20E+03	2.67E+03	2.95E+04	2.39E+04
Glutathione	1.33E+04	4.95E+03	1.11E+03	7.02E+02	2.72E+03	8.29E+02	1.05E+03	3.39E+03	9.31E+02	1.79E+03	7.60E+02	1.72E+03	7.72E+02	1.00E+02	1.44E+03	7.50E+02	1.00E+02	1.40E+03	6.91E+02	9.76E+02	1.00E+02	1.67E+03	1.00E+02	1.00E+02	1.11E+03	9.14E+02	2.09E+03	6.00E+02	8.65E+02	1.50E+03	1.00E+02	4.16E+06	3.91E+06	2.05E+06	2.18E+06	2.31E+06	2.03E+06	1.31E+06	1.53E+06	4.30E+06	5.68E+06	2.65E+06	2.16E+06	3.06E+06	3.80E+06	5.78E+04	3.66E+04	3.07E+06	2.76E+06
dUMP	1.00E+02	1.00E+02	4.29E+02	1.00E+02	1.00E+02	1.00E+02	1.00E+02	1.00E+02	1.00E+02	1.00E+02	1.00E+02	1.00E+02	1.00E+02	1.00E+02	4.72E+02	4.91E+02	1.00E+02	1.00E+02	1.00E+02	1.00E+02	1.00E+02	1.00E+02	1.00E+02	1.00E+02	1.00E+02	1.00E+02	1.00E+02	1.00E+02	1.00E+02	1.00E+02	1.00E+02	1.27E+03	1.14E+03	1.51E+04	1.24E+04	1.33E+04	5.87E+03	2.54E+04	3.68E+04	3.87E+04	5.33E+04	3.06E+03	1.07E+03	1.87E+03	6.12E+03	3.92E+03	5.68E+03	8.81E+03	8.23E+03
dTMP	2.86E+04	2.42E+04	2.32E+04	1.45E+04	1.60E+04	2.13E+04	2.48E+04	2.78E+04	1.50E+04	2.62E+04	1.39E+04	2.53E+04	2.32E+04	2.65E+04	2.40E+04	1.93E+04	2.40E+04	2.12E+04	1.80E+04	1.73E+04	2.30E+04	2.24E+04	2.17E+04	1.89E+04	2.65E+04	2.44E+04	1.88E+04	2.37E+04	2.00E+04	2.73E+04	2.59E+04	1.24E+05	1.69E+05	1.48E+05	1.73E+05	1.64E+05	1.67E+05	1.42E+05	1.63E+05	2.37E+05	3.07E+05	1.90E+05	1.40E+05	2.58E+05	3.03E+05	9.66E+04	6.72E+04	3.05E+05	2.09E+05
CMP	1.00E+02	1.00E+02	4.51E+02	1.00E+02	1.00E+02	6.83E+02	4.71E+02	1.00E+02	8.63E+02	1.00E+02	1.00E+02	2.58E+03	1.44E+03	1.00E+02	1.00E+02	6.79E+02	1.00E+02	1.00E+02	1.00E+02	8.70E+02	1.00E+02	1.06E+03	1.50E+03	1.00E+02	9.46E+02	1.00E+02	1.00E+02	1.00E+02	1.00E+02	6.40E+02	7.28E+02	6.29E+03	4.94E+03	1.05E+05	1.27E+05	1.41E+05	1.32E+05	7.91E+04	9.33E+04	1.66E+05	1.79E+05	1.09E+05	8.28E+04	7.91E+04	1.16E+05	5.53E+04	3.14E+04	1.61E+05	1.11E+05
UMP	1.58E+05	7.84E+04	9.51E+04	2.08E+04	1.17E+05	1.18E+05	5.45E+04	9.55E+04	5.26E+04	8.92E+04	5.73E+04	1.91E+05	1.63E+05	6.56E+04	1.14E+05	6.29E+04	9.84E+04	1.35E+05	9.73E+04	4.96E+04	5.06E+04	1.40E+05	1.04E+05	9.69E+04	8.43E+04	8.52E+04	8.17E+04	1.02E+05	8.54E+04	1.33E+05	5.63E+04	5.59E+05	6.53E+05	1.47E+06	1.75E+06	2.15E+06	1.81E+06	2.35E+06	2.58E+06	2.91E+06	3.63E+06	7.65E+05	6.40E+05	1.08E+06	1.26E+06	7.35E+05	4.83E+05	1.73E+06	1.26E+06
cAMP	1.00E+02	1.00E+02	1.00E+02	1.00E+02	1.00E+02	8.86E+02	1.00E+02	1.00E+02	1.00E+02	1.00E+02	1.00E+02	1.00E+02	1.00E+02	1.00E+02	1.00E+02	1.00E+02	1.00E+02	1.00E+02	1.00E+02	1.00E+02	1.00E+02	1.00E+02	1.00E+02	1.00E+02	1.00E+02	1.00E+02	1.00E+02	1.00E+02	1.00E+02	1.00E+02	1.00E+02	6.62E+04	5.42E+04	1.35E+04	1.43E+04	6.60E+03	7.04E+03	3.95E+03	1.32E+03	2.49E+03	4.52E+03	2.42E+04	1.62E+04	1.60E+04	2.38E+04	4.72E+03	2.88E+03	1.52E+04	1.50E+04
dAMP	1.69E+04	1.67E+04	1.18E+04	6.57E+02	8.70E+03	1.60E+04	1.02E+04	7.64E+02	4.37E+03	7.93E+03	5.85E+03	1.09E+04	1.57E+04	1.43E+04	1.13E+04	1.80E+03	6.15E+03	1.17E+04	1.25E+04	1.31E+03	2.81E+03	1.65E+04	1.96E+04	6.78E+03	7.01E+03	7.95E+03	2.06E+03	1.40E+04	2.33E+04	3.38E+03	1.03E+04	1.20E+04	4.11E+04	3.83E+04	4.45E+04	2.94E+04	3.76E+04	4.94E+04	4.93E+04	4.13E+04	6.77E+04	3.99E+03	2.13E+03	1.51E+04	1.33E+04	2.34E+04	1.17E+04	3.87E+04	2.01E+04
AICAR	1.00E+02	1.00E+02	1.00E+02	1.00E+02	1.00E+02	1.00E+02	1.00E+02	1.00E+02	1.00E+02	1.00E+02	1.00E+02	1.00E+02	1.00E+02	1.00E+02	1.00E+02	1.00E+02	1.00E+02	1.00E+02	1.00E+02	1.00E+02	1.00E+02	1.00E+02	1.00E+02	1.00E+02	1.00E+02	1.00E+02	1.00E+02	1.00E+02	1.00E+02	1.00E+02	1.00E+02	1.00E+02	5.45E+02	4.76E+02	5.06E+03	4.75E+02	3.00E+03	3.43E+03	5.26E+03	2.38E+04	1.28E+04	1.00E+02	1.00E+02	1.00E+02	1.00E+02	7.82E+03	3.82E+03	6.13E+03	1.00E+02
Fructose 1_6-bisphosphate	5.61E+02	5.48E+02	5.83E+02	1.00E+02	1.00E+02	2.17E+03	1.22E+03	1.00E+02	1.00E+02	1.00E+02	1.00E+02	1.00E+02	6.30E+02	1.00E+02	1.00E+02	1.00E+02	1.00E+02	5.66E+02	5.88E+02	1.00E+02	1.00E+02	1.00E+02	1.00E+02	1.00E+02	1.00E+02	5.69E+02	1.00E+02	4.27E+03	4.92E+03	1.00E+02	1.00E+02	1.00E+02	2.33E+05	2.03E+05	4.02E+05	6.89E+03	2.53E+05	3.57E+05	2.55E+05	5.66E+05	4.63E+05	1.00E+02	1.00E+02	1.00E+02	5.32E+02	1.36E+05	5.34E+04	6.62E+04	1.00E+02
Trehalose/Sucrose	6.52E+05	5.01E+05	5.54E+05	4.37E+05	3.47E+05	8.55E+05	9.41E+04	1.04E+05	6.47E+04	1.27E+05	1.26E+05	6.33E+05	3.41E+05	7.65E+05	8.16E+05	6.70E+05	5.32E+05	1.20E+06	3.73E+05	3.25E+05	2.87E+05	5.95E+05	4.22E+05	5.81E+04	1.95E+04	3.53E+04	2.58E+04	7.08E+04	6.92E+04	1.31E+05	1.47E+05	2.59E+05	2.22E+05	1.69E+05	1.74E+05	2.37E+05	2.04E+05	3.65E+05	3.80E+05	1.27E+06	1.50E+06	3.45E+04	2.84E+04	2.53E+05	2.88E+05	7.14E+04	3.76E+04	2.95E+04	3.51E+04
AMP/dGMP	4.86E+05	2.90E+05	2.66E+05	8.75E+04	3.08E+05	4.78E+05	3.94E+05	2.63E+05	4.15E+05	2.69E+05	3.33E+05	6.60E+05	4.64E+05	3.97E+05	4.99E+05	1.99E+04	2.89E+05	8.01E+05	6.16E+05	2.52E+05	1.96E+05	6.83E+05	7.54E+05	3.82E+05	3.96E+05	6.38E+05	4.75E+05	1.64E+06	1.19E+06	4.48E+05	6.05E+05	1.15E+06	1.43E+06	1.42E+06	1.50E+06	1.23E+06	1.24E+06	1.96E+06	2.12E+06	1.84E+06	2.18E+06	6.43E+05	5.38E+05	8.48E+05	7.16E+05	7.02E+05	5.23E+05	1.37E+06	7.54E+05
IMP	7.05E+02	5.22E+02	4.89E+02	1.00E+02	1.00E+02	4.69E+02	2.81E+03	6.45E+02	1.48E+03	1.00E+02	1.00E+02	6.35E+02	2.00E+03	1.00E+02	1.05E+03	1.00E+02	5.10E+02	1.00E+02	5.10E+02	1.00E+02	5.47E+02	4.61E+02	9.15E+02	6.39E+02	4.61E+02	6.09E+02	1.00E+02	2.42E+03	1.33E+03	1.29E+03	1.00E+02	5.16E+02	4.52E+03	4.42E+04	5.00E+04	8.28E+04	9.10E+04	5.28E+04	5.51E+04	1.63E+05	2.12E+05	2.51E+04	2.19E+04	5.42E+04	3.71E+04	3.94E+04	2.05E+04	2.65E+05	1.10E+05
GMP	1.15E+04	7.92E+03	7.59E+03	2.07E+03	1.94E+03	2.22E+03	4.58E+03	1.47E+03	6.92E+03	2.58E+03	2.89E+03	3.01E+04	1.87E+04	8.47E+03	1.08E+04	6.46E+02	2.16E+03	2.39E+04	1.28E+04	2.31E+03	1.82E+03	3.61E+03	8.66E+03	3.54E+03	1.03E+04	8.36E+03	2.16E+03	7.60E+03	1.07E+04	2.28E+03	4.68E+03	5.84E+04	2.46E+05	2.85E+05	4.60E+05	2.35E+05	3.84E+05	2.37E+05	2.39E+05	4.42E+05	4.46E+05	2.35E+04	4.12E+04	1.40E+05	8.67E+04	1.25E+05	7.45E+04	3.35E+05	1.00E+05
Xanthosine 5'-phosphate	1.00E+02	5.59E+02	5.47E+02	1.00E+02	1.00E+02	3.35E+03	1.00E+02	1.00E+02	1.00E+02	1.00E+02	1.00E+02	2.26E+03	1.00E+02	1.00E+02	1.00E+02	1.00E+02	1.00E+02	2.67E+03	1.86E+03	1.00E+02	1.00E+02	1.00E+02	1.00E+02	1.00E+02	6.07E+02	1.00E+02	1.00E+02	1.03E+03	6.71E+03	1.00E+02	6.08E+02	1.29E+03	1.94E+04	1.01E+05	1.54E+05	3.24E+04	1.07E+05	1.96E+05	1.50E+05	1.50E+05	1.39E+05	1.00E+02	1.00E+02	1.41E+04	2.32E+03	3.52E+04	1.27E+04	2.76E+04	1.00E+02
Orotidine-5'-phosphate	1.00E+02	1.00E+02	1.00E+02	5.39E+02	1.00E+02	1.00E+02	1.00E+02	1.00E+02	1.00E+02	1.00E+02	1.00E+02	1.00E+02	1.00E+02	1.00E+02	1.00E+02	1.00E+02	1.00E+02	1.00E+02	1.00E+02	1.00E+02	1.00E+02	1.00E+02	5.33E+02	1.00E+02	1.00E+02	1.00E+02	1.00E+02	1.00E+02	1.00E+02	1.00E+02	1.00E+02	6.48E+02	1.00E+02	1.00E+02	6.31E+02	6.56E+02	1.00E+02	1.00E+02	1.00E+02	1.00E+02	6.34E+02	1.00E+02	5.97E+02	1.00E+02	1.00E+02	1.00E+02	1.00E+02	1.00E+02	1.00E+02
Sedoheptoluse bisphosphate	1.00E+02	1.00E+02	1.00E+02	1.00E+02	1.00E+02	1.00E+02	1.00E+02	1.00E+02	6.65E+02	1.00E+02	1.00E+02	1.00E+02	1.00E+02	1.00E+02	1.00E+02	1.00E+02	1.00E+02	1.00E+02	1.00E+02	1.00E+02	1.00E+02	1.00E+02	1.00E+02	7.61E+02	1.00E+02	1.00E+02	1.00E+02	1.00E+02	1.00E+02	1.00E+02	6.24E+02	1.00E+02	3.54E+04	2.14E+04	6.22E+04	1.00E+02	3.18E+04	3.50E+04	2.08E+04	6.72E+04	5.42E+04	1.00E+02	1.00E+02	1.00E+02	1.00E+02	3.68E+03	8.82E+02	6.81E+03	1.00E+02
Riboflavin	1.26E+04	1.10E+04	2.87E+04	3.59E+04	3.13E+04	4.01E+04	4.18E+04	5.80E+04	5.49E+04	4.83E+04	4.67E+04	4.74E+04	2.81E+04	3.71E+04	4.44E+04	4.98E+04	4.47E+04	2.82E+04	2.37E+04	4.02E+04	2.67E+04	6.41E+02	1.00E+02	1.00E+02	1.00E+02	1.00E+02	1.00E+02	3.11E+03	2.15E+03	6.97E+02	6.48E+02	2.15E+04	1.97E+04	3.06E+03	4.78E+03	8.56E+03	3.83E+03	1.12E+04	1.12E+04	2.59E+03	5.43E+03	1.73E+03	1.85E+03	2.25E+03	2.12E+03	5.77E+02	5.26E+02	1.82E+03	6.09E+02
Octulose bisphosphate	1.00E+02	1.00E+02	1.00E+02	1.00E+02	1.00E+02	1.00E+02	6.13E+02	1.00E+02	1.00E+02	1.00E+02	1.00E+02	1.00E+02	1.00E+02	1.00E+02	1.00E+02	1.00E+02	1.00E+02	1.00E+02	1.00E+02	1.00E+02	1.00E+02	1.00E+02	1.00E+02	1.00E+02	1.00E+02	1.00E+02	1.00E+02	1.00E+02	1.00E+02	1.00E+02	1.00E+02	1.00E+02	6.43E+02	2.79E+03	2.13E+04	1.00E+02	4.02E+03	3.04E+03	6.11E+02	1.98E+04	7.67E+03	1.00E+02	1.00E+02	1.00E+02	1.00E+02	6.72E+02	1.00E+02	1.39E+03	1.00E+02
dTDP	1.00E+02	1.00E+02	6.35E+02	1.00E+02	1.00E+02	5.16E+02	5.58E+02	1.00E+02	1.00E+02	1.00E+02	6.07E+02	7.85E+02	1.00E+02	1.00E+02	1.00E+02	1.00E+02	1.00E+02	1.00E+02	1.00E+02	1.00E+02	1.00E+02	1.00E+02	1.00E+02	1.00E+02	1.00E+02	1.00E+02	1.00E+02	6.13E+02	1.00E+02	1.00E+02	1.00E+02	7.27E+02	6.74E+04	4.08E+04	7.78E+04	7.82E+02	4.67E+04	2.06E+04	1.02E+04	9.03E+04	4.68E+04	1.00E+02	1.00E+02	6.19E+02	1.00E+02	7.07E+02	1.00E+02	5.78E+03	1.00E+02
CDP	5.79E+02	1.00E+02	6.71E+02	1.00E+02	1.00E+02	1.00E+02	1.62E+03	1.00E+02	1.00E+02	1.00E+02	1.00E+02	6.51E+02	5.43E+02	1.00E+02	1.00E+02	1.00E+02	1.00E+02	5.45E+02	1.00E+02	1.00E+02	1.00E+02	1.00E+02	1.00E+02	1.00E+02	1.00E+02	1.00E+02	1.00E+02	1.00E+02	6.62E+02	1.00E+02	6.01E+02	1.00E+02	1.42E+04	5.54E+04	2.50E+05	8.54E+02	9.64E+04	6.12E+04	2.05E+04	8.12E+04	7.55E+04	1.00E+02	1.00E+02	5.53E+02	1.00E+02	1.08E+04	1.40E+03	1.61E+04	5.83E+02
UDP	6.67E+02	1.71E+03	7.63E+02	1.00E+02	1.00E+02	1.42E+03	3.66E+03	4.81E+02	8.20E+02	6.59E+02	6.29E+02	3.65E+03	1.42E+03	1.71E+03	1.84E+03	1.00E+02	5.64E+02	6.99E+02	1.47E+03	1.00E+02	6.68E+02	5.50E+02	1.97E+03	5.02E+02	1.29E+03	1.04E+03	1.00E+02	1.10E+03	1.27E+03	1.00E+02	7.60E+02	7.24E+02	8.11E+04	1.82E+05	2.58E+05	4.41E+03	1.86E+05	5.19E+04	5.58E+04	3.07E+05	2.60E+05	6.71E+02	1.29E+03	7.86E+03	2.02E+03	2.66E+04	5.08E+03	5.01E+04	1.34E+03
Cholate	1.00E+02	1.00E+02	1.00E+02	1.00E+02	1.00E+02	1.00E+02	1.00E+02	1.00E+02	1.00E+02	1.00E+02	1.00E+02	1.00E+02	1.00E+02	1.00E+02	1.00E+02	1.00E+02	3.22E+03	7.08E+03	1.00E+02	1.00E+02	1.00E+02	2.56E+03	1.00E+02	5.48E+03	1.00E+02	1.00E+02	9.01E+03	1.00E+02	5.87E+03	1.00E+02	1.00E+02	8.44E+03	5.18E+03	7.02E+03	1.00E+02	1.69E+04	1.00E+02	1.00E+02	1.38E+04	1.00E+02	4.01E+03	7.10E+03	1.00E+02	1.00E+02	1.00E+02	1.00E+02	6.06E+03	1.00E+02	1.00E+02
ADP	4.60E+03	1.15E+03	3.24E+03	1.00E+02	6.55E+02	3.60E+04	3.44E+03	1.00E+02	6.28E+02	6.95E+02	1.00E+02	1.06E+04	9.73E+02	1.45E+03	2.51E+03	1.00E+02	1.00E+02	4.33E+03	5.81E+03	1.00E+02	1.00E+02	1.00E+02	1.45E+03	1.00E+02	1.71E+03	7.16E+02	1.00E+02	6.25E+03	1.14E+04	1.00E+02	2.62E+03	6.36E+02	1.75E+05	1.83E+05	3.50E+05	2.12E+03	1.74E+05	2.15E+05	9.27E+04	2.93E+05	1.46E+05	1.00E+02	1.00E+02	1.58E+03	1.00E+02	3.27E+04	5.61E+03	2.24E+04	1.00E+02
Folate	3.35E+03	1.57E+03	1.22E+03	8.60E+02	3.37E+03	6.34E+03	6.48E+02	1.00E+02	5.56E+02	1.00E+02	1.00E+02	3.59E+03	2.49E+03	1.28E+03	1.35E+03	5.94E+02	1.00E+02	3.09E+03	5.50E+03	1.00E+02	1.00E+02	6.96E+02	1.00E+02	1.00E+02	5.78E+02	5.71E+02	5.53E+02	1.06E+04	9.36E+03	6.07E+02	3.30E+03	1.67E+04	1.56E+04	1.33E+04	1.09E+04	4.23E+03	6.27E+03	1.73E+04	1.68E+04	3.92E+03	5.86E+03	1.83E+03	1.00E+02	1.00E+02	1.00E+02	1.12E+03	1.53E+03	1.00E+02	5.85E+02
GDP	5.45E+02	1.00E+02	1.00E+02	1.00E+02	1.00E+02	8.09E+02	6.85E+02	1.00E+02	1.00E+02	1.00E+02	1.00E+02	5.22E+02	1.00E+02	1.00E+02	1.00E+02	1.00E+02	1.00E+02	6.32E+02	1.00E+02	1.00E+02	1.00E+02	1.00E+02	1.00E+02	1.00E+02	1.00E+02	1.00E+02	1.00E+02	1.00E+02	5.73E+02	1.00E+02	1.00E+02	1.00E+02	8.01E+03	1.01E+04	5.52E+04	6.85E+02	1.67E+04	1.67E+03	1.95E+03	4.95E+04	1.08E+04	1.00E+02	1.00E+02	1.00E+02	1.00E+02	1.07E+03	1.00E+02	7.80E+02	1.00E+02
CDP-ethanolamine	1.00E+02	1.00E+02	1.00E+02	1.00E+02	1.00E+02	1.00E+02	1.00E+02	1.00E+02	1.00E+02	1.00E+02	1.00E+02	1.00E+02	1.00E+02	1.00E+02	1.00E+02	1.00E+02	1.00E+02	1.00E+02	1.00E+02	1.00E+02	1.00E+02	1.00E+02	1.00E+02	7.39E+02	1.00E+02	1.00E+02	1.00E+02	1.00E+02	1.00E+02	1.00E+02	1.00E+02	1.00E+02	1.00E+02	1.00E+02	1.00E+02	1.00E+02	1.00E+02	1.00E+02	1.00E+02	1.00E+02	1.00E+02	1.00E+02	1.00E+02	1.00E+02	1.00E+02	1.00E+02	6.27E+02	1.00E+02	1.00E+02
Glycodeoxycholate	1.03E+04	1.00E+02	1.00E+02	1.00E+02	4.93E+03	3.67E+03	1.00E+02	1.00E+02	6.36E+03	1.00E+02	8.09E+03	3.28E+04	2.42E+04	9.79E+03	4.43E+03	1.52E+04	2.51E+04	3.47E+04	1.40E+04	1.00E+02	1.00E+02	2.27E+04	4.66E+03	7.99E+03	1.00E+02	3.94E+03	2.02E+04	3.15E+04	1.40E+04	5.60E+03	1.23E+04	8.02E+04	7.63E+04	1.34E+04	2.17E+04	3.95E+04	3.17E+04	9.57E+04	1.02E+05	3.96E+04	4.30E+04	1.00E+02	1.00E+02	1.00E+02	1.00E+02	1.00E+02	1.00E+02	1.00E+02	1.00E+02
FMN	1.28E+04	7.43E+02	1.22E+03	6.36E+02	8.55E+03	8.44E+03	2.63E+03	7.21E+02	1.30E+03	1.00E+02	9.88E+02	1.99E+03	6.48E+03	7.93E+02	9.29E+02	1.03E+03	5.15E+02	1.91E+03	3.81E+03	5.15E+02	1.00E+02	2.37E+03	5.84E+02	1.00E+02	8.03E+03	5.82E+02	2.37E+03	2.14E+03	1.17E+04	9.18E+03	1.49E+03	6.33E+04	8.90E+04	5.16E+04	6.14E+04	3.17E+04	4.04E+04	6.99E+04	4.97E+04	5.07E+04	1.15E+05	1.10E+04	7.18E+03	2.73E+04	3.63E+04	1.10E+04	5.51E+03	4.09E+04	1.27E+04
Taurodeoxycholate	5.71E+05	1.00E+02	3.75E+05	4.53E+05	4.65E+05	6.96E+05	3.37E+05	4.11E+05	4.55E+05	3.07E+05	2.75E+05	8.14E+05	5.82E+05	4.17E+05	5.16E+05	8.50E+05	6.17E+05	8.32E+05	8.40E+05	3.19E+05	2.73E+05	6.74E+05	5.69E+05	4.46E+05	3.95E+05	7.03E+05	8.07E+05	1.03E+06	7.45E+05	6.04E+05	7.96E+05	1.60E+06	1.27E+06	6.51E+05	7.91E+05	8.59E+05	7.80E+05	1.65E+06	1.96E+06	7.92E+05	9.31E+05	3.91E+05	3.23E+05	2.75E+05	3.95E+05	4.31E+05	3.00E+05	4.78E+05	4.12E+05
UDP-glucose	5.72E+03	1.00E+02	2.46E+03	1.00E+02	1.00E+02	3.72E+03	2.39E+03	2.75E+03	8.26E+03	5.76E+03	1.58E+04	3.02E+04	1.44E+04	2.62E+03	7.74E+03	1.43E+04	4.60E+03	1.15E+04	7.06E+03	4.05E+03	1.94E+03	4.13E+04	2.77E+04	7.81E+03	1.01E+04	9.06E+03	2.23E+04	2.07E+04	1.50E+04	1.88E+04	1.98E+04	1.81E+06	1.40E+06	3.98E+06	3.89E+06	4.45E+06	3.36E+06	2.86E+06	3.48E+06	3.87E+06	5.52E+06	1.41E+06	9.60E+05	1.25E+06	1.67E+06	9.04E+05	5.99E+05	1.64E+06	1.56E+06
ADP-glucose	1.00E+02	1.00E+02	1.00E+02	1.00E+02	1.00E+02	1.00E+02	1.00E+02	1.00E+02	1.00E+02	1.00E+02	1.00E+02	1.00E+02	1.00E+02	1.00E+02	1.00E+02	1.00E+02	6.63E+02	1.00E+02	1.00E+02	1.00E+02	1.00E+02	1.00E+02	1.00E+02	1.00E+02	1.00E+02	1.00E+02	6.41E+02	1.00E+02	1.00E+02	1.00E+02	5.05E+02	1.56E+04	1.14E+04	7.14E+02	1.00E+02	1.00E+02	1.00E+02	1.00E+02	1.00E+02	1.00E+02	7.89E+02	1.00E+02	1.00E+02	1.00E+02	1.00E+02	1.00E+02	1.00E+02	1.00E+02	1.00E+02
UDP-N-acetylglucosamine	1.00E+02	1.00E+02	1.00E+02	1.00E+02	1.00E+02	1.00E+02	7.82E+02	1.00E+02	8.45E+02	1.00E+02	1.00E+02	5.13E+03	2.91E+03	7.09E+02	9.81E+02	1.00E+02	7.16E+02	5.18E+03	5.04E+03	2.48E+03	1.99E+03	7.76E+03	5.08E+03	3.44E+03	1.78E+03	4.18E+03	3.25E+03	4.53E+03	2.07E+03	2.83E+03	1.91E+03	9.04E+05	6.71E+05	7.56E+05	7.66E+05	8.40E+05	5.96E+05	3.51E+05	4.30E+05	6.21E+05	8.62E+05	5.09E+05	3.30E+05	3.47E+05	4.96E+05	2.13E+05	1.45E+05	3.49E+05	3.52E+05
Glutathione disulfide	2.29E+03	3.28E+03	2.46E+03	5.15E+02	1.00E+02	1.69E+04	7.25E+02	1.00E+02	1.00E+02	1.00E+02	1.00E+02	5.64E+03	7.49E+03	6.01E+02	2.07E+03	1.00E+02	1.00E+02	9.75E+02	8.57E+02	1.00E+02	1.00E+02	1.00E+02	1.99E+03	1.00E+02	2.99E+03	7.42E+02	1.00E+02	3.13E+03	1.44E+04	1.00E+02	2.21E+03	7.72E+02	7.12E+04	3.78E+05	5.90E+05	1.59E+05	5.61E+05	7.29E+05	7.03E+05	8.37E+05	7.28E+05	8.09E+02	3.53E+03	1.64E+05	1.95E+04	2.49E+05	1.62E+05	4.79E+05	2.29E+04
NAD+	1.00E+02	6.40E+02	1.00E+02	1.00E+02	1.00E+02	1.00E+02	5.32E+02	1.00E+02	1.00E+02	1.00E+02	1.00E+02	1.00E+02	1.00E+02	1.00E+02	1.00E+02	1.00E+02	1.00E+02	1.00E+02	1.00E+02	1.00E+02	1.00E+02	1.00E+02	1.00E+02	1.00E+02	1.00E+02	1.00E+02	1.00E+02	1.00E+02	8.43E+02	1.00E+02	1.00E+02	4.26E+05	3.03E+05	1.43E+05	1.67E+05	1.88E+05	1.38E+05	8.54E+04	9.69E+04	2.54E+05	3.35E+05	1.41E+05	1.10E+05	1.32E+05	1.85E+05	3.86E+04	1.97E+04	1.50E+05	1.47E+05
NADH	1.00E+02	1.00E+02	1.00E+02	1.00E+02	1.00E+02	1.00E+02	1.00E+02	1.00E+02	1.00E+02	1.00E+02	1.00E+02	7.38E+02	1.00E+02	1.00E+02	1.00E+02	1.00E+02	1.00E+02	1.00E+02	1.00E+02	1.00E+02	1.00E+02	1.00E+02	1.00E+02	1.00E+02	1.00E+02	1.00E+02	1.00E+02	1.00E+02	1.00E+02	1.00E+02	1.00E+02	1.45E+03	7.08E+02	7.14E+03	2.86E+03	9.03E+03	4.93E+03	1.62E+03	6.23E+02	8.87E+03	2.24E+04	1.00E+02	7.32E+02	6.39E+02	1.00E+02	1.00E+02	1.00E+02	1.41E+03	1.36E+03
Dephospho-CoA	1.00E+02	1.73E+03	1.00E+02	1.00E+02	1.00E+02	3.64E+03	1.00E+02	1.00E+02	1.00E+02	1.00E+02	1.00E+02	1.00E+02	1.00E+02	1.00E+02	1.00E+02	1.00E+02	1.00E+02	1.00E+02	5.76E+02	1.00E+02	1.00E+02	1.85E+03	1.00E+02	1.00E+02	7.50E+02	1.00E+02	1.00E+02	1.00E+02	4.71E+03	1.00E+02	1.00E+02	3.41E+03	1.23E+03	2.39E+03	8.11E+03	1.00E+02	5.71E+03	2.13E+04	1.00E+02	1.52E+03	7.41E+03	9.64E+02	1.00E+02	1.87E+03	2.21E+03	1.00E+02	1.00E+02	1.94E+03	1.00E+02
NADP+	6.28E+02	6.20E+02	1.00E+02	1.00E+02	5.68E+02	8.89E+02	1.00E+02	6.94E+02	1.00E+02	1.00E+02	1.00E+02	6.54E+02	1.00E+02	1.00E+02	1.00E+02	1.00E+02	1.00E+02	1.00E+02	1.00E+02	1.00E+02	1.00E+02	1.00E+02	1.00E+02	1.00E+02	6.30E+02	1.00E+02	1.00E+02	1.00E+02	1.00E+02	1.00E+02	1.00E+02	1.00E+02	1.10E+04	1.67E+04	3.83E+04	1.28E+03	2.23E+04	2.47E+04	1.33E+04	4.47E+04	4.85E+04	1.00E+02	1.00E+02	3.98E+03	1.00E+02	3.34E+03	1.71E+03	2.71E+04	1.00E+02
Coenzyme A	3.78E+04	1.66E+04	1.59E+04	9.57E+02	2.15E+03	6.95E+02	2.28E+04	5.49E+03	1.01E+04	3.05E+03	1.60E+04	5.27E+04	2.03E+04	1.98E+04	8.59E+04	1.00E+02	5.22E+03	1.64E+05	5.99E+04	5.10E+03	9.70E+02	5.74E+03	4.66E+04	1.47E+04	8.29E+03	3.79E+04	1.00E+02	1.17E+05	5.45E+04	5.81E+04	3.56E+04	1.00E+02	3.07E+05	7.85E+04	4.75E+04	3.06E+03	1.42E+04	1.19E+05	3.13E+05	1.34E+05	2.16E+05	6.80E+03	2.83E+03	1.71E+04	7.87E+03	3.63E+04	1.05E+04	2.42E+04	1.00E+02
FAD	2.57E+03	7.07E+02	1.00E+02	1.00E+02	2.88E+03	1.59E+03	1.00E+02	7.21E+02	1.00E+02	1.00E+02	1.00E+02	1.00E+02	7.67E+02	1.00E+02	1.71E+03	3.52E+03	1.00E+02	1.00E+02	6.72E+02	1.00E+02	1.00E+02	7.99E+02	6.41E+02	8.49E+02	3.67E+03	1.00E+02	9.71E+03	1.00E+02	1.00E+02	6.68E+03	1.00E+02	7.66E+04	4.41E+04	3.67E+04	3.65E+04	2.55E+04	2.73E+04	3.03E+04	2.77E+04	3.64E+04	7.98E+04	2.21E+04	1.07E+04	2.12E+04	3.34E+04	7.49E+03	2.71E+03	2.38E+04	2.83E+04
[truncated: 122 more columns]
